# Supplementary material for: Identification of key genes in hepatitis B associated hepatocellular carcinoma based on WGCNA
Source: Infect Agent Cancer. 2021 Mar 16;16:18. doi: 10.1186/s13027-021-00357-4 (PMC7962393; doi:10.1186/s13027-021-00357-4)
Supplement: Supplementary file 1 — Additional file 1. [file 13027_2021_357_MOESM1_ESM.csv]

	title	geo_accession	status	submission_date	last_update_date	type	channel_count	source_name_ch1	organism_ch1	characteristics_ch1	characteristics_ch1.1	characteristics_ch1.2	characteristics_ch1.3	characteristics_ch1.4	characteristics_ch1.5	treatment_protocol_ch1	growth_protocol_ch1	molecule_ch1	extract_protocol_ch1	label_ch1	label_protocol_ch1	taxid_ch1	hyb_protocol	scan_protocol	description	data_processing	platform_id	contact_name	contact_email	contact_institute	contact_address	contact_city	contact_zip/postal_code	contact_country	supplementary_file	data_row_count	age:ch1	disease state:ch1	hbv status:ch1	individual id:ch1	Sex:ch1	tissue:ch1
GSM3428716	Tumor (HCC 17T)	GSM3428716	Public on Oct 16 2018	Oct 15 2018	Oct 16 2018	RNA	1	Tumor sample from hepatocellular carcinoma patient	Homo sapiens	individual id: 17	disease state: HCC	tissue: Tumor sample	age: M	Sex: 72	hbv status: Positive	The tissues were frozen immediately after collection and were stored at -80 oC.	Patients with hepatocellular carcinoma were recruited at diagnosis according to the protocol approved by the Institutional Review Board. Informed consent was obtained from all subjects before Tissue samples were collected.	total RNA	Total RNA was extracted from frozen HCC biopsies using TRIZOL Reagent following the manufacturer's protocol.	biotin	Five micrograms of total RNA were reverse-transcribed and labeled with biotin.	9606	The final cRNA obtained was hybridized to the GeneChip Human Genome U133 Plus 2.0 Array (Affymetrix, USA).	GeneChips were scanned using the Affymetrix GeneChip Scanner 3000	Gene expression data from HCC Tissue sample of hepatocellular carcinoma patient	The data was analysed using Partek Genomics Suite version 6.6. CEL files were imported into Partek with RMA background correction, quantile normalisation and log2 transformation.Batch effects were removed based on microarray scandate factor using Partek Batch-remove algorithm.	GPL570	Kam,,Hui	cmrhkm@nccs.com.sg	National Cancer Centre Singapore	11 Hospital Drive	Singapore	169610	Singapore	ftp://ftp.ncbi.nlm.nih.gov/geo/samples/GSM3428nnn/GSM3428716/suppl/GSM3428716_HCC_17T.CEL.gz	54675	M	HCC	Positive	17	72	Tumor sample
GSM3428717	Tumor (HCC 32T)	GSM3428717	Public on Oct 16 2018	Oct 15 2018	Oct 16 2018	RNA	1	Tumor sample from hepatocellular carcinoma patient	Homo sapiens	individual id: 32	disease state: HCC	tissue: Tumor sample	age: M	Sex: 39	hbv status: Positive	The tissues were frozen immediately after collection and were stored at -80 oC.	Patients with hepatocellular carcinoma were recruited at diagnosis according to the protocol approved by the Institutional Review Board. Informed consent was obtained from all subjects before Tissue samples were collected.	total RNA	Total RNA was extracted from frozen HCC biopsies using TRIZOL Reagent following the manufacturer's protocol.	biotin	Five micrograms of total RNA were reverse-transcribed and labeled with biotin.	9606	The final cRNA obtained was hybridized to the GeneChip Human Genome U133 Plus 2.0 Array (Affymetrix, USA).	GeneChips were scanned using the Affymetrix GeneChip Scanner 3000	Gene expression data from HCC Tissue sample of hepatocellular carcinoma patient	The data was analysed using Partek Genomics Suite version 6.6. CEL files were imported into Partek with RMA background correction, quantile normalisation and log2 transformation.Batch effects were removed based on microarray scandate factor using Partek Batch-remove algorithm.	GPL570	Kam,,Hui	cmrhkm@nccs.com.sg	National Cancer Centre Singapore	11 Hospital Drive	Singapore	169610	Singapore	ftp://ftp.ncbi.nlm.nih.gov/geo/samples/GSM3428nnn/GSM3428717/suppl/GSM3428717_HCC_32T.CEL.gz	54675	M	HCC	Positive	32	39	Tumor sample
GSM3428718	Tumor (HCC 37T)	GSM3428718	Public on Oct 16 2018	Oct 15 2018	Oct 16 2018	RNA	1	Tumor sample from hepatocellular carcinoma patient	Homo sapiens	individual id: 37	disease state: HCC	tissue: Tumor sample	age: M	Sex: 63	hbv status: Positive	The tissues were frozen immediately after collection and were stored at -80 oC.	Patients with hepatocellular carcinoma were recruited at diagnosis according to the protocol approved by the Institutional Review Board. Informed consent was obtained from all subjects before Tissue samples were collected.	total RNA	Total RNA was extracted from frozen HCC biopsies using TRIZOL Reagent following the manufacturer's protocol.	biotin	Five micrograms of total RNA were reverse-transcribed and labeled with biotin.	9606	The final cRNA obtained was hybridized to the GeneChip Human Genome U133 Plus 2.0 Array (Affymetrix, USA).	GeneChips were scanned using the Affymetrix GeneChip Scanner 3000	Gene expression data from HCC Tissue sample of hepatocellular carcinoma patient	The data was analysed using Partek Genomics Suite version 6.6. CEL files were imported into Partek with RMA background correction, quantile normalisation and log2 transformation.Batch effects were removed based on microarray scandate factor using Partek Batch-remove algorithm.	GPL570	Kam,,Hui	cmrhkm@nccs.com.sg	National Cancer Centre Singapore	11 Hospital Drive	Singapore	169610	Singapore	ftp://ftp.ncbi.nlm.nih.gov/geo/samples/GSM3428nnn/GSM3428718/suppl/GSM3428718_HCC_37T.CEL.gz	54675	M	HCC	Positive	37	63	Tumor sample
GSM3428719	Tumor (HCC 38T)	GSM3428719	Public on Oct 16 2018	Oct 15 2018	Oct 16 2018	RNA	1	Tumor sample from hepatocellular carcinoma patient	Homo sapiens	individual id: 38	disease state: HCC	tissue: Tumor sample	age: M	Sex: 44	hbv status: Positive	The tissues were frozen immediately after collection and were stored at -80 oC.	Patients with hepatocellular carcinoma were recruited at diagnosis according to the protocol approved by the Institutional Review Board. Informed consent was obtained from all subjects before Tissue samples were collected.	total RNA	Total RNA was extracted from frozen HCC biopsies using TRIZOL Reagent following the manufacturer's protocol.	biotin	Five micrograms of total RNA were reverse-transcribed and labeled with biotin.	9606	The final cRNA obtained was hybridized to the GeneChip Human Genome U133 Plus 2.0 Array (Affymetrix, USA).	GeneChips were scanned using the Affymetrix GeneChip Scanner 3000	Gene expression data from HCC Tissue sample of hepatocellular carcinoma patient	The data was analysed using Partek Genomics Suite version 6.6. CEL files were imported into Partek with RMA background correction, quantile normalisation and log2 transformation.Batch effects were removed based on microarray scandate factor using Partek Batch-remove algorithm.	GPL570	Kam,,Hui	cmrhkm@nccs.com.sg	National Cancer Centre Singapore	11 Hospital Drive	Singapore	169610	Singapore	ftp://ftp.ncbi.nlm.nih.gov/geo/samples/GSM3428nnn/GSM3428719/suppl/GSM3428719_HCC_38T.CEL.gz	54675	M	HCC	Positive	38	44	Tumor sample
GSM3428720	Tumor (HCC 40T)	GSM3428720	Public on Oct 16 2018	Oct 15 2018	Oct 16 2018	RNA	1	Tumor sample from hepatocellular carcinoma patient	Homo sapiens	individual id: 40	disease state: HCC	tissue: Tumor sample	age: M	Sex: 43	hbv status: Positive	The tissues were frozen immediately after collection and were stored at -80 oC.	Patients with hepatocellular carcinoma were recruited at diagnosis according to the protocol approved by the Institutional Review Board. Informed consent was obtained from all subjects before Tissue samples were collected.	total RNA	Total RNA was extracted from frozen HCC biopsies using TRIZOL Reagent following the manufacturer's protocol.	biotin	Five micrograms of total RNA were reverse-transcribed and labeled with biotin.	9606	The final cRNA obtained was hybridized to the GeneChip Human Genome U133 Plus 2.0 Array (Affymetrix, USA).	GeneChips were scanned using the Affymetrix GeneChip Scanner 3000	Gene expression data from HCC Tissue sample of hepatocellular carcinoma patient	The data was analysed using Partek Genomics Suite version 6.6. CEL files were imported into Partek with RMA background correction, quantile normalisation and log2 transformation.Batch effects were removed based on microarray scandate factor using Partek Batch-remove algorithm.	GPL570	Kam,,Hui	cmrhkm@nccs.com.sg	National Cancer Centre Singapore	11 Hospital Drive	Singapore	169610	Singapore	ftp://ftp.ncbi.nlm.nih.gov/geo/samples/GSM3428nnn/GSM3428720/suppl/GSM3428720_HCC_40T.CEL.gz	54675	M	HCC	Positive	40	43	Tumor sample
GSM3428721	Tumor (HCC 42T)	GSM3428721	Public on Oct 16 2018	Oct 15 2018	Oct 16 2018	RNA	1	Tumor sample from hepatocellular carcinoma patient	Homo sapiens	individual id: 42	disease state: HCC	tissue: Tumor sample	age: M	Sex: 38	hbv status: Positive	The tissues were frozen immediately after collection and were stored at -80 oC.	Patients with hepatocellular carcinoma were recruited at diagnosis according to the protocol approved by the Institutional Review Board. Informed consent was obtained from all subjects before Tissue samples were collected.	total RNA	Total RNA was extracted from frozen HCC biopsies using TRIZOL Reagent following the manufacturer's protocol.	biotin	Five micrograms of total RNA were reverse-transcribed and labeled with biotin.	9606	The final cRNA obtained was hybridized to the GeneChip Human Genome U133 Plus 2.0 Array (Affymetrix, USA).	GeneChips were scanned using the Affymetrix GeneChip Scanner 3000	Gene expression data from HCC Tissue sample of hepatocellular carcinoma patient	The data was analysed using Partek Genomics Suite version 6.6. CEL files were imported into Partek with RMA background correction, quantile normalisation and log2 transformation.Batch effects were removed based on microarray scandate factor using Partek Batch-remove algorithm.	GPL570	Kam,,Hui	cmrhkm@nccs.com.sg	National Cancer Centre Singapore	11 Hospital Drive	Singapore	169610	Singapore	ftp://ftp.ncbi.nlm.nih.gov/geo/samples/GSM3428nnn/GSM3428721/suppl/GSM3428721_HCC_42T.CEL.gz	54675	M	HCC	Positive	42	38	Tumor sample
GSM3428722	Tumor (HCC 43T)	GSM3428722	Public on Oct 16 2018	Oct 15 2018	Oct 16 2018	RNA	1	Tumor sample from hepatocellular carcinoma patient	Homo sapiens	individual id: 43	disease state: HCC	tissue: Tumor sample	age: M	Sex: 47	hbv status: Positive	The tissues were frozen immediately after collection and were stored at -80 oC.	Patients with hepatocellular carcinoma were recruited at diagnosis according to the protocol approved by the Institutional Review Board. Informed consent was obtained from all subjects before Tissue samples were collected.	total RNA	Total RNA was extracted from frozen HCC biopsies using TRIZOL Reagent following the manufacturer's protocol.	biotin	Five micrograms of total RNA were reverse-transcribed and labeled with biotin.	9606	The final cRNA obtained was hybridized to the GeneChip Human Genome U133 Plus 2.0 Array (Affymetrix, USA).	GeneChips were scanned using the Affymetrix GeneChip Scanner 3000	Gene expression data from HCC Tissue sample of hepatocellular carcinoma patient	The data was analysed using Partek Genomics Suite version 6.6. CEL files were imported into Partek with RMA background correction, quantile normalisation and log2 transformation.Batch effects were removed based on microarray scandate factor using Partek Batch-remove algorithm.	GPL570	Kam,,Hui	cmrhkm@nccs.com.sg	National Cancer Centre Singapore	11 Hospital Drive	Singapore	169610	Singapore	ftp://ftp.ncbi.nlm.nih.gov/geo/samples/GSM3428nnn/GSM3428722/suppl/GSM3428722_HCC_43T.CEL.gz	54675	M	HCC	Positive	43	47	Tumor sample
GSM3428723	Tumor (HCC 44T)	GSM3428723	Public on Oct 16 2018	Oct 15 2018	Oct 16 2018	RNA	1	Tumor sample from hepatocellular carcinoma patient	Homo sapiens	individual id: 44	disease state: HCC	tissue: Tumor sample	age: F	Sex: 74	hbv status: Positive	The tissues were frozen immediately after collection and were stored at -80 oC.	Patients with hepatocellular carcinoma were recruited at diagnosis according to the protocol approved by the Institutional Review Board. Informed consent was obtained from all subjects before Tissue samples were collected.	total RNA	Total RNA was extracted from frozen HCC biopsies using TRIZOL Reagent following the manufacturer's protocol.	biotin	Five micrograms of total RNA were reverse-transcribed and labeled with biotin.	9606	The final cRNA obtained was hybridized to the GeneChip Human Genome U133 Plus 2.0 Array (Affymetrix, USA).	GeneChips were scanned using the Affymetrix GeneChip Scanner 3000	Gene expression data from HCC Tissue sample of hepatocellular carcinoma patient	The data was analysed using Partek Genomics Suite version 6.6. CEL files were imported into Partek with RMA background correction, quantile normalisation and log2 transformation.Batch effects were removed based on microarray scandate factor using Partek Batch-remove algorithm.	GPL570	Kam,,Hui	cmrhkm@nccs.com.sg	National Cancer Centre Singapore	11 Hospital Drive	Singapore	169610	Singapore	ftp://ftp.ncbi.nlm.nih.gov/geo/samples/GSM3428nnn/GSM3428723/suppl/GSM3428723_HCC_44T.CEL.gz	54675	F	HCC	Positive	44	74	Tumor sample
GSM3428724	Tumor (HCC 45T)	GSM3428724	Public on Oct 16 2018	Oct 15 2018	Oct 16 2018	RNA	1	Tumor sample from hepatocellular carcinoma patient	Homo sapiens	individual id: 45	disease state: HCC	tissue: Tumor sample	age: M	Sex: 75	hbv status: Positive	The tissues were frozen immediately after collection and were stored at -80 oC.	Patients with hepatocellular carcinoma were recruited at diagnosis according to the protocol approved by the Institutional Review Board. Informed consent was obtained from all subjects before Tissue samples were collected.	total RNA	Total RNA was extracted from frozen HCC biopsies using TRIZOL Reagent following the manufacturer's protocol.	biotin	Five micrograms of total RNA were reverse-transcribed and labeled with biotin.	9606	The final cRNA obtained was hybridized to the GeneChip Human Genome U133 Plus 2.0 Array (Affymetrix, USA).	GeneChips were scanned using the Affymetrix GeneChip Scanner 3000	Gene expression data from HCC Tissue sample of hepatocellular carcinoma patient	The data was analysed using Partek Genomics Suite version 6.6. CEL files were imported into Partek with RMA background correction, quantile normalisation and log2 transformation.Batch effects were removed based on microarray scandate factor using Partek Batch-remove algorithm.	GPL570	Kam,,Hui	cmrhkm@nccs.com.sg	National Cancer Centre Singapore	11 Hospital Drive	Singapore	169610	Singapore	ftp://ftp.ncbi.nlm.nih.gov/geo/samples/GSM3428nnn/GSM3428724/suppl/GSM3428724_HCC_45T.CEL.gz	54675	M	HCC	Positive	45	75	Tumor sample
GSM3428725	Tumor (HCC 53T)	GSM3428725	Public on Oct 16 2018	Oct 15 2018	Oct 16 2018	RNA	1	Tumor sample from hepatocellular carcinoma patient	Homo sapiens	individual id: 53	disease state: HCC	tissue: Tumor sample	age: F	Sex: 58	hbv status: Positive	The tissues were frozen immediately after collection and were stored at -80 oC.	Patients with hepatocellular carcinoma were recruited at diagnosis according to the protocol approved by the Institutional Review Board. Informed consent was obtained from all subjects before Tissue samples were collected.	total RNA	Total RNA was extracted from frozen HCC biopsies using TRIZOL Reagent following the manufacturer's protocol.	biotin	Five micrograms of total RNA were reverse-transcribed and labeled with biotin.	9606	The final cRNA obtained was hybridized to the GeneChip Human Genome U133 Plus 2.0 Array (Affymetrix, USA).	GeneChips were scanned using the Affymetrix GeneChip Scanner 3000	Gene expression data from HCC Tissue sample of hepatocellular carcinoma patient	The data was analysed using Partek Genomics Suite version 6.6. CEL files were imported into Partek with RMA background correction, quantile normalisation and log2 transformation.Batch effects were removed based on microarray scandate factor using Partek Batch-remove algorithm.	GPL570	Kam,,Hui	cmrhkm@nccs.com.sg	National Cancer Centre Singapore	11 Hospital Drive	Singapore	169610	Singapore	ftp://ftp.ncbi.nlm.nih.gov/geo/samples/GSM3428nnn/GSM3428725/suppl/GSM3428725_HCC_53T.CEL.gz	54675	F	HCC	Positive	53	58	Tumor sample
GSM3428726	Tumor (HCC 54T)	GSM3428726	Public on Oct 16 2018	Oct 15 2018	Oct 16 2018	RNA	1	Tumor sample from hepatocellular carcinoma patient	Homo sapiens	individual id: 54	disease state: HCC	tissue: Tumor sample	age: M	Sex: 55	hbv status: Positive	The tissues were frozen immediately after collection and were stored at -80 oC.	Patients with hepatocellular carcinoma were recruited at diagnosis according to the protocol approved by the Institutional Review Board. Informed consent was obtained from all subjects before Tissue samples were collected.	total RNA	Total RNA was extracted from frozen HCC biopsies using TRIZOL Reagent following the manufacturer's protocol.	biotin	Five micrograms of total RNA were reverse-transcribed and labeled with biotin.	9606	The final cRNA obtained was hybridized to the GeneChip Human Genome U133 Plus 2.0 Array (Affymetrix, USA).	GeneChips were scanned using the Affymetrix GeneChip Scanner 3000	Gene expression data from HCC Tissue sample of hepatocellular carcinoma patient	The data was analysed using Partek Genomics Suite version 6.6. CEL files were imported into Partek with RMA background correction, quantile normalisation and log2 transformation.Batch effects were removed based on microarray scandate factor using Partek Batch-remove algorithm.	GPL570	Kam,,Hui	cmrhkm@nccs.com.sg	National Cancer Centre Singapore	11 Hospital Drive	Singapore	169610	Singapore	ftp://ftp.ncbi.nlm.nih.gov/geo/samples/GSM3428nnn/GSM3428726/suppl/GSM3428726_HCC_54T.CEL.gz	54675	M	HCC	Positive	54	55	Tumor sample
GSM3428727	Tumor (HCC 55T)	GSM3428727	Public on Oct 16 2018	Oct 15 2018	Oct 16 2018	RNA	1	Tumor sample from hepatocellular carcinoma patient	Homo sapiens	individual id: 55	disease state: HCC	tissue: Tumor sample	age: M	Sex: 51	hbv status: Positive	The tissues were frozen immediately after collection and were stored at -80 oC.	Patients with hepatocellular carcinoma were recruited at diagnosis according to the protocol approved by the Institutional Review Board. Informed consent was obtained from all subjects before Tissue samples were collected.	total RNA	Total RNA was extracted from frozen HCC biopsies using TRIZOL Reagent following the manufacturer's protocol.	biotin	Five micrograms of total RNA were reverse-transcribed and labeled with biotin.	9606	The final cRNA obtained was hybridized to the GeneChip Human Genome U133 Plus 2.0 Array (Affymetrix, USA).	GeneChips were scanned using the Affymetrix GeneChip Scanner 3000	Gene expression data from HCC Tissue sample of hepatocellular carcinoma patient	The data was analysed using Partek Genomics Suite version 6.6. CEL files were imported into Partek with RMA background correction, quantile normalisation and log2 transformation.Batch effects were removed based on microarray scandate factor using Partek Batch-remove algorithm.	GPL570	Kam,,Hui	cmrhkm@nccs.com.sg	National Cancer Centre Singapore	11 Hospital Drive	Singapore	169610	Singapore	ftp://ftp.ncbi.nlm.nih.gov/geo/samples/GSM3428nnn/GSM3428727/suppl/GSM3428727_HCC_55T.CEL.gz	54675	M	HCC	Positive	55	51	Tumor sample
GSM3428728	Tumor (HCC 56T)	GSM3428728	Public on Oct 16 2018	Oct 15 2018	Oct 16 2018	RNA	1	Tumor sample from hepatocellular carcinoma patient	Homo sapiens	individual id: 56	disease state: HCC	tissue: Tumor sample	age: M	Sex: 51	hbv status: Positive	The tissues were frozen immediately after collection and were stored at -80 oC.	Patients with hepatocellular carcinoma were recruited at diagnosis according to the protocol approved by the Institutional Review Board. Informed consent was obtained from all subjects before Tissue samples were collected.	total RNA	Total RNA was extracted from frozen HCC biopsies using TRIZOL Reagent following the manufacturer's protocol.	biotin	Five micrograms of total RNA were reverse-transcribed and labeled with biotin.	9606	The final cRNA obtained was hybridized to the GeneChip Human Genome U133 Plus 2.0 Array (Affymetrix, USA).	GeneChips were scanned using the Affymetrix GeneChip Scanner 3000	Gene expression data from HCC Tissue sample of hepatocellular carcinoma patient	The data was analysed using Partek Genomics Suite version 6.6. CEL files were imported into Partek with RMA background correction, quantile normalisation and log2 transformation.Batch effects were removed based on microarray scandate factor using Partek Batch-remove algorithm.	GPL570	Kam,,Hui	cmrhkm@nccs.com.sg	National Cancer Centre Singapore	11 Hospital Drive	Singapore	169610	Singapore	ftp://ftp.ncbi.nlm.nih.gov/geo/samples/GSM3428nnn/GSM3428728/suppl/GSM3428728_HCC_56T.CEL.gz	54675	M	HCC	Positive	56	51	Tumor sample
GSM3428729	Tumor (HCC 60T)	GSM3428729	Public on Oct 16 2018	Oct 15 2018	Oct 16 2018	RNA	1	Tumor sample from hepatocellular carcinoma patient	Homo sapiens	individual id: 60	disease state: HCC	tissue: Tumor sample	age: M	Sex: 67	hbv status: Positive	The tissues were frozen immediately after collection and were stored at -80 oC.	Patients with hepatocellular carcinoma were recruited at diagnosis according to the protocol approved by the Institutional Review Board. Informed consent was obtained from all subjects before Tissue samples were collected.	total RNA	Total RNA was extracted from frozen HCC biopsies using TRIZOL Reagent following the manufacturer's protocol.	biotin	Five micrograms of total RNA were reverse-transcribed and labeled with biotin.	9606	The final cRNA obtained was hybridized to the GeneChip Human Genome U133 Plus 2.0 Array (Affymetrix, USA).	GeneChips were scanned using the Affymetrix GeneChip Scanner 3000	Gene expression data from HCC Tissue sample of hepatocellular carcinoma patient	The data was analysed using Partek Genomics Suite version 6.6. CEL files were imported into Partek with RMA background correction, quantile normalisation and log2 transformation.Batch effects were removed based on microarray scandate factor using Partek Batch-remove algorithm.	GPL570	Kam,,Hui	cmrhkm@nccs.com.sg	National Cancer Centre Singapore	11 Hospital Drive	Singapore	169610	Singapore	ftp://ftp.ncbi.nlm.nih.gov/geo/samples/GSM3428nnn/GSM3428729/suppl/GSM3428729_HCC_60T.CEL.gz	54675	M	HCC	Positive	60	67	Tumor sample
GSM3428730	Tumor (HCC 62T)	GSM3428730	Public on Oct 16 2018	Oct 15 2018	Oct 16 2018	RNA	1	Tumor sample from hepatocellular carcinoma patient	Homo sapiens	individual id: 62	disease state: HCC	tissue: Tumor sample	age: M	Sex: 66	hbv status: Positive	The tissues were frozen immediately after collection and were stored at -80 oC.	Patients with hepatocellular carcinoma were recruited at diagnosis according to the protocol approved by the Institutional Review Board. Informed consent was obtained from all subjects before Tissue samples were collected.	total RNA	Total RNA was extracted from frozen HCC biopsies using TRIZOL Reagent following the manufacturer's protocol.	biotin	Five micrograms of total RNA were reverse-transcribed and labeled with biotin.	9606	The final cRNA obtained was hybridized to the GeneChip Human Genome U133 Plus 2.0 Array (Affymetrix, USA).	GeneChips were scanned using the Affymetrix GeneChip Scanner 3000	Gene expression data from HCC Tissue sample of hepatocellular carcinoma patient	The data was analysed using Partek Genomics Suite version 6.6. CEL files were imported into Partek with RMA background correction, quantile normalisation and log2 transformation.Batch effects were removed based on microarray scandate factor using Partek Batch-remove algorithm.	GPL570	Kam,,Hui	cmrhkm@nccs.com.sg	National Cancer Centre Singapore	11 Hospital Drive	Singapore	169610	Singapore	ftp://ftp.ncbi.nlm.nih.gov/geo/samples/GSM3428nnn/GSM3428730/suppl/GSM3428730_HCC_62T.CEL.gz	54675	M	HCC	Positive	62	66	Tumor sample
GSM3428731	Tumor (HCC 64T)	GSM3428731	Public on Oct 16 2018	Oct 15 2018	Oct 16 2018	RNA	1	Tumor sample from hepatocellular carcinoma patient	Homo sapiens	individual id: 64	disease state: HCC	tissue: Tumor sample	age: M	Sex: 67	hbv status: Positive	The tissues were frozen immediately after collection and were stored at -80 oC.	Patients with hepatocellular carcinoma were recruited at diagnosis according to the protocol approved by the Institutional Review Board. Informed consent was obtained from all subjects before Tissue samples were collected.	total RNA	Total RNA was extracted from frozen HCC biopsies using TRIZOL Reagent following the manufacturer's protocol.	biotin	Five micrograms of total RNA were reverse-transcribed and labeled with biotin.	9606	The final cRNA obtained was hybridized to the GeneChip Human Genome U133 Plus 2.0 Array (Affymetrix, USA).	GeneChips were scanned using the Affymetrix GeneChip Scanner 3000	Gene expression data from HCC Tissue sample of hepatocellular carcinoma patient	The data was analysed using Partek Genomics Suite version 6.6. CEL files were imported into Partek with RMA background correction, quantile normalisation and log2 transformation.Batch effects were removed based on microarray scandate factor using Partek Batch-remove algorithm.	GPL570	Kam,,Hui	cmrhkm@nccs.com.sg	National Cancer Centre Singapore	11 Hospital Drive	Singapore	169610	Singapore	ftp://ftp.ncbi.nlm.nih.gov/geo/samples/GSM3428nnn/GSM3428731/suppl/GSM3428731_HCC_64T.CEL.gz	54675	M	HCC	Positive	64	67	Tumor sample
GSM3428732	Tumor (HCC 65T)	GSM3428732	Public on Oct 16 2018	Oct 15 2018	Oct 16 2018	RNA	1	Tumor sample from hepatocellular carcinoma patient	Homo sapiens	individual id: 65	disease state: HCC	tissue: Tumor sample	age: M	Sex: 76	hbv status: Positive	The tissues were frozen immediately after collection and were stored at -80 oC.	Patients with hepatocellular carcinoma were recruited at diagnosis according to the protocol approved by the Institutional Review Board. Informed consent was obtained from all subjects before Tissue samples were collected.	total RNA	Total RNA was extracted from frozen HCC biopsies using TRIZOL Reagent following the manufacturer's protocol.	biotin	Five micrograms of total RNA were reverse-transcribed and labeled with biotin.	9606	The final cRNA obtained was hybridized to the GeneChip Human Genome U133 Plus 2.0 Array (Affymetrix, USA).	GeneChips were scanned using the Affymetrix GeneChip Scanner 3000	Gene expression data from HCC Tissue sample of hepatocellular carcinoma patient	The data was analysed using Partek Genomics Suite version 6.6. CEL files were imported into Partek with RMA background correction, quantile normalisation and log2 transformation.Batch effects were removed based on microarray scandate factor using Partek Batch-remove algorithm.	GPL570	Kam,,Hui	cmrhkm@nccs.com.sg	National Cancer Centre Singapore	11 Hospital Drive	Singapore	169610	Singapore	ftp://ftp.ncbi.nlm.nih.gov/geo/samples/GSM3428nnn/GSM3428732/suppl/GSM3428732_HCC_65T.CEL.gz	54675	M	HCC	Positive	65	76	Tumor sample
GSM3428733	Tumor (HCC 66T)	GSM3428733	Public on Oct 16 2018	Oct 15 2018	Oct 16 2018	RNA	1	Tumor sample from hepatocellular carcinoma patient	Homo sapiens	individual id: 66	disease state: HCC	tissue: Tumor sample	age: M	Sex: 50	hbv status: Positive	The tissues were frozen immediately after collection and were stored at -80 oC.	Patients with hepatocellular carcinoma were recruited at diagnosis according to the protocol approved by the Institutional Review Board. Informed consent was obtained from all subjects before Tissue samples were collected.	total RNA	Total RNA was extracted from frozen HCC biopsies using TRIZOL Reagent following the manufacturer's protocol.	biotin	Five micrograms of total RNA were reverse-transcribed and labeled with biotin.	9606	The final cRNA obtained was hybridized to the GeneChip Human Genome U133 Plus 2.0 Array (Affymetrix, USA).	GeneChips were scanned using the Affymetrix GeneChip Scanner 3000	Gene expression data from HCC Tissue sample of hepatocellular carcinoma patient	The data was analysed using Partek Genomics Suite version 6.6. CEL files were imported into Partek with RMA background correction, quantile normalisation and log2 transformation.Batch effects were removed based on microarray scandate factor using Partek Batch-remove algorithm.	GPL570	Kam,,Hui	cmrhkm@nccs.com.sg	National Cancer Centre Singapore	11 Hospital Drive	Singapore	169610	Singapore	ftp://ftp.ncbi.nlm.nih.gov/geo/samples/GSM3428nnn/GSM3428733/suppl/GSM3428733_HCC_66T.CEL.gz	54675	M	HCC	Positive	66	50	Tumor sample
GSM3428734	Tumor (HCC 67T)	GSM3428734	Public on Oct 16 2018	Oct 15 2018	Oct 16 2018	RNA	1	Tumor sample from hepatocellular carcinoma patient	Homo sapiens	individual id: 67	disease state: HCC	tissue: Tumor sample	age: M	Sex: 30	hbv status: Positive	The tissues were frozen immediately after collection and were stored at -80 oC.	Patients with hepatocellular carcinoma were recruited at diagnosis according to the protocol approved by the Institutional Review Board. Informed consent was obtained from all subjects before Tissue samples were collected.	total RNA	Total RNA was extracted from frozen HCC biopsies using TRIZOL Reagent following the manufacturer's protocol.	biotin	Five micrograms of total RNA were reverse-transcribed and labeled with biotin.	9606	The final cRNA obtained was hybridized to the GeneChip Human Genome U133 Plus 2.0 Array (Affymetrix, USA).	GeneChips were scanned using the Affymetrix GeneChip Scanner 3000	Gene expression data from HCC Tissue sample of hepatocellular carcinoma patient	The data was analysed using Partek Genomics Suite version 6.6. CEL files were imported into Partek with RMA background correction, quantile normalisation and log2 transformation.Batch effects were removed based on microarray scandate factor using Partek Batch-remove algorithm.	GPL570	Kam,,Hui	cmrhkm@nccs.com.sg	National Cancer Centre Singapore	11 Hospital Drive	Singapore	169610	Singapore	ftp://ftp.ncbi.nlm.nih.gov/geo/samples/GSM3428nnn/GSM3428734/suppl/GSM3428734_HCC_67T.CEL.gz	54675	M	HCC	Positive	67	30	Tumor sample
GSM3428735	Tumor (HCC 68T)	GSM3428735	Public on Oct 16 2018	Oct 15 2018	Oct 16 2018	RNA	1	Tumor sample from hepatocellular carcinoma patient	Homo sapiens	individual id: 68	disease state: HCC	tissue: Tumor sample	age: M	Sex: 54	hbv status: Positive	The tissues were frozen immediately after collection and were stored at -80 oC.	Patients with hepatocellular carcinoma were recruited at diagnosis according to the protocol approved by the Institutional Review Board. Informed consent was obtained from all subjects before Tissue samples were collected.	total RNA	Total RNA was extracted from frozen HCC biopsies using TRIZOL Reagent following the manufacturer's protocol.	biotin	Five micrograms of total RNA were reverse-transcribed and labeled with biotin.	9606	The final cRNA obtained was hybridized to the GeneChip Human Genome U133 Plus 2.0 Array (Affymetrix, USA).	GeneChips were scanned using the Affymetrix GeneChip Scanner 3000	Gene expression data from HCC Tissue sample of hepatocellular carcinoma patient	The data was analysed using Partek Genomics Suite version 6.6. CEL files were imported into Partek with RMA background correction, quantile normalisation and log2 transformation.Batch effects were removed based on microarray scandate factor using Partek Batch-remove algorithm.	GPL570	Kam,,Hui	cmrhkm@nccs.com.sg	National Cancer Centre Singapore	11 Hospital Drive	Singapore	169610	Singapore	ftp://ftp.ncbi.nlm.nih.gov/geo/samples/GSM3428nnn/GSM3428735/suppl/GSM3428735_HCC_68T.CEL.gz	54675	M	HCC	Positive	68	54	Tumor sample
GSM3428736	Tumor (HCC 71T)	GSM3428736	Public on Oct 16 2018	Oct 15 2018	Oct 16 2018	RNA	1	Tumor sample from hepatocellular carcinoma patient	Homo sapiens	individual id: 71	disease state: HCC	tissue: Tumor sample	age: M	Sex: 33	hbv status: Positive	The tissues were frozen immediately after collection and were stored at -80 oC.	Patients with hepatocellular carcinoma were recruited at diagnosis according to the protocol approved by the Institutional Review Board. Informed consent was obtained from all subjects before Tissue samples were collected.	total RNA	Total RNA was extracted from frozen HCC biopsies using TRIZOL Reagent following the manufacturer's protocol.	biotin	Five micrograms of total RNA were reverse-transcribed and labeled with biotin.	9606	The final cRNA obtained was hybridized to the GeneChip Human Genome U133 Plus 2.0 Array (Affymetrix, USA).	GeneChips were scanned using the Affymetrix GeneChip Scanner 3000	Gene expression data from HCC Tissue sample of hepatocellular carcinoma patient	The data was analysed using Partek Genomics Suite version 6.6. CEL files were imported into Partek with RMA background correction, quantile normalisation and log2 transformation.Batch effects were removed based on microarray scandate factor using Partek Batch-remove algorithm.	GPL570	Kam,,Hui	cmrhkm@nccs.com.sg	National Cancer Centre Singapore	11 Hospital Drive	Singapore	169610	Singapore	ftp://ftp.ncbi.nlm.nih.gov/geo/samples/GSM3428nnn/GSM3428736/suppl/GSM3428736_HCC_71T.CEL.gz	54675	M	HCC	Positive	71	33	Tumor sample
GSM3428737	Tumor (HCC 72T)	GSM3428737	Public on Oct 16 2018	Oct 15 2018	Oct 16 2018	RNA	1	Tumor sample from hepatocellular carcinoma patient	Homo sapiens	individual id: 72	disease state: HCC	tissue: Tumor sample	age: M	Sex: 61	hbv status: Positive	The tissues were frozen immediately after collection and were stored at -80 oC.	Patients with hepatocellular carcinoma were recruited at diagnosis according to the protocol approved by the Institutional Review Board. Informed consent was obtained from all subjects before Tissue samples were collected.	total RNA	Total RNA was extracted from frozen HCC biopsies using TRIZOL Reagent following the manufacturer's protocol.	biotin	Five micrograms of total RNA were reverse-transcribed and labeled with biotin.	9606	The final cRNA obtained was hybridized to the GeneChip Human Genome U133 Plus 2.0 Array (Affymetrix, USA).	GeneChips were scanned using the Affymetrix GeneChip Scanner 3000	Gene expression data from HCC Tissue sample of hepatocellular carcinoma patient	The data was analysed using Partek Genomics Suite version 6.6. CEL files were imported into Partek with RMA background correction, quantile normalisation and log2 transformation.Batch effects were removed based on microarray scandate factor using Partek Batch-remove algorithm.	GPL570	Kam,,Hui	cmrhkm@nccs.com.sg	National Cancer Centre Singapore	11 Hospital Drive	Singapore	169610	Singapore	ftp://ftp.ncbi.nlm.nih.gov/geo/samples/GSM3428nnn/GSM3428737/suppl/GSM3428737_HCC_72T.CEL.gz	54675	M	HCC	Positive	72	61	Tumor sample
GSM3428738	Tumor (HCC 73T)	GSM3428738	Public on Oct 16 2018	Oct 15 2018	Oct 16 2018	RNA	1	Tumor sample from hepatocellular carcinoma patient	Homo sapiens	individual id: 73	disease state: HCC	tissue: Tumor sample	age: M	Sex: 51	hbv status: Positive	The tissues were frozen immediately after collection and were stored at -80 oC.	Patients with hepatocellular carcinoma were recruited at diagnosis according to the protocol approved by the Institutional Review Board. Informed consent was obtained from all subjects before Tissue samples were collected.	total RNA	Total RNA was extracted from frozen HCC biopsies using TRIZOL Reagent following the manufacturer's protocol.	biotin	Five micrograms of total RNA were reverse-transcribed and labeled with biotin.	9606	The final cRNA obtained was hybridized to the GeneChip Human Genome U133 Plus 2.0 Array (Affymetrix, USA).	GeneChips were scanned using the Affymetrix GeneChip Scanner 3000	Gene expression data from HCC Tissue sample of hepatocellular carcinoma patient	The data was analysed using Partek Genomics Suite version 6.6. CEL files were imported into Partek with RMA background correction, quantile normalisation and log2 transformation.Batch effects were removed based on microarray scandate factor using Partek Batch-remove algorithm.	GPL570	Kam,,Hui	cmrhkm@nccs.com.sg	National Cancer Centre Singapore	11 Hospital Drive	Singapore	169610	Singapore	ftp://ftp.ncbi.nlm.nih.gov/geo/samples/GSM3428nnn/GSM3428738/suppl/GSM3428738_HCC_73T.CEL.gz	54675	M	HCC	Positive	73	51	Tumor sample
GSM3428739	Tumor (HCC 75T)	GSM3428739	Public on Oct 16 2018	Oct 15 2018	Oct 16 2018	RNA	1	Tumor sample from hepatocellular carcinoma patient	Homo sapiens	individual id: 75	disease state: HCC	tissue: Tumor sample	age: M	Sex: 38	hbv status: Positive	The tissues were frozen immediately after collection and were stored at -80 oC.	Patients with hepatocellular carcinoma were recruited at diagnosis according to the protocol approved by the Institutional Review Board. Informed consent was obtained from all subjects before Tissue samples were collected.	total RNA	Total RNA was extracted from frozen HCC biopsies using TRIZOL Reagent following the manufacturer's protocol.	biotin	Five micrograms of total RNA were reverse-transcribed and labeled with biotin.	9606	The final cRNA obtained was hybridized to the GeneChip Human Genome U133 Plus 2.0 Array (Affymetrix, USA).	GeneChips were scanned using the Affymetrix GeneChip Scanner 3000	Gene expression data from HCC Tissue sample of hepatocellular carcinoma patient	The data was analysed using Partek Genomics Suite version 6.6. CEL files were imported into Partek with RMA background correction, quantile normalisation and log2 transformation.Batch effects were removed based on microarray scandate factor using Partek Batch-remove algorithm.	GPL570	Kam,,Hui	cmrhkm@nccs.com.sg	National Cancer Centre Singapore	11 Hospital Drive	Singapore	169610	Singapore	ftp://ftp.ncbi.nlm.nih.gov/geo/samples/GSM3428nnn/GSM3428739/suppl/GSM3428739_HCC_75T.CEL.gz	54675	M	HCC	Positive	75	38	Tumor sample
GSM3428740	Tumor (HCC 77T)	GSM3428740	Public on Oct 16 2018	Oct 15 2018	Oct 16 2018	RNA	1	Tumor sample from hepatocellular carcinoma patient	Homo sapiens	individual id: 77	disease state: HCC	tissue: Tumor sample	age: M	Sex: 79	hbv status: Positive	The tissues were frozen immediately after collection and were stored at -80 oC.	Patients with hepatocellular carcinoma were recruited at diagnosis according to the protocol approved by the Institutional Review Board. Informed consent was obtained from all subjects before Tissue samples were collected.	total RNA	Total RNA was extracted from frozen HCC biopsies using TRIZOL Reagent following the manufacturer's protocol.	biotin	Five micrograms of total RNA were reverse-transcribed and labeled with biotin.	9606	The final cRNA obtained was hybridized to the GeneChip Human Genome U133 Plus 2.0 Array (Affymetrix, USA).	GeneChips were scanned using the Affymetrix GeneChip Scanner 3000	Gene expression data from HCC Tissue sample of hepatocellular carcinoma patient	The data was analysed using Partek Genomics Suite version 6.6. CEL files were imported into Partek with RMA background correction, quantile normalisation and log2 transformation.Batch effects were removed based on microarray scandate factor using Partek Batch-remove algorithm.	GPL570	Kam,,Hui	cmrhkm@nccs.com.sg	National Cancer Centre Singapore	11 Hospital Drive	Singapore	169610	Singapore	ftp://ftp.ncbi.nlm.nih.gov/geo/samples/GSM3428nnn/GSM3428740/suppl/GSM3428740_HCC_77T.CEL.gz	54675	M	HCC	Positive	77	79	Tumor sample
GSM3428741	Tumor (HCC 78T)	GSM3428741	Public on Oct 16 2018	Oct 15 2018	Oct 16 2018	RNA	1	Tumor sample from hepatocellular carcinoma patient	Homo sapiens	individual id: 78	disease state: HCC	tissue: Tumor sample	age: M	Sex: 68	hbv status: Positive	The tissues were frozen immediately after collection and were stored at -80 oC.	Patients with hepatocellular carcinoma were recruited at diagnosis according to the protocol approved by the Institutional Review Board. Informed consent was obtained from all subjects before Tissue samples were collected.	total RNA	Total RNA was extracted from frozen HCC biopsies using TRIZOL Reagent following the manufacturer's protocol.	biotin	Five micrograms of total RNA were reverse-transcribed and labeled with biotin.	9606	The final cRNA obtained was hybridized to the GeneChip Human Genome U133 Plus 2.0 Array (Affymetrix, USA).	GeneChips were scanned using the Affymetrix GeneChip Scanner 3000	Gene expression data from HCC Tissue sample of hepatocellular carcinoma patient	The data was analysed using Partek Genomics Suite version 6.6. CEL files were imported into Partek with RMA background correction, quantile normalisation and log2 transformation.Batch effects were removed based on microarray scandate factor using Partek Batch-remove algorithm.	GPL570	Kam,,Hui	cmrhkm@nccs.com.sg	National Cancer Centre Singapore	11 Hospital Drive	Singapore	169610	Singapore	ftp://ftp.ncbi.nlm.nih.gov/geo/samples/GSM3428nnn/GSM3428741/suppl/GSM3428741_HCC_78T.CEL.gz	54675	M	HCC	Positive	78	68	Tumor sample
GSM3428742	Tumor (HCC 79T)	GSM3428742	Public on Oct 16 2018	Oct 15 2018	Oct 16 2018	RNA	1	Tumor sample from hepatocellular carcinoma patient	Homo sapiens	individual id: 79	disease state: HCC	tissue: Tumor sample	age: M	Sex: 59	hbv status: Positive	The tissues were frozen immediately after collection and were stored at -80 oC.	Patients with hepatocellular carcinoma were recruited at diagnosis according to the protocol approved by the Institutional Review Board. Informed consent was obtained from all subjects before Tissue samples were collected.	total RNA	Total RNA was extracted from frozen HCC biopsies using TRIZOL Reagent following the manufacturer's protocol.	biotin	Five micrograms of total RNA were reverse-transcribed and labeled with biotin.	9606	The final cRNA obtained was hybridized to the GeneChip Human Genome U133 Plus 2.0 Array (Affymetrix, USA).	GeneChips were scanned using the Affymetrix GeneChip Scanner 3000	Gene expression data from HCC Tissue sample of hepatocellular carcinoma patient	The data was analysed using Partek Genomics Suite version 6.6. CEL files were imported into Partek with RMA background correction, quantile normalisation and log2 transformation.Batch effects were removed based on microarray scandate factor using Partek Batch-remove algorithm.	GPL570	Kam,,Hui	cmrhkm@nccs.com.sg	National Cancer Centre Singapore	11 Hospital Drive	Singapore	169610	Singapore	ftp://ftp.ncbi.nlm.nih.gov/geo/samples/GSM3428nnn/GSM3428742/suppl/GSM3428742_HCC_79T.CEL.gz	54675	M	HCC	Positive	79	59	Tumor sample
GSM3428743	Tumor (HCC 80T)	GSM3428743	Public on Oct 16 2018	Oct 15 2018	Oct 16 2018	RNA	1	Tumor sample from hepatocellular carcinoma patient	Homo sapiens	individual id: 80	disease state: HCC	tissue: Tumor sample	age: M	Sex: 72	hbv status: Positive	The tissues were frozen immediately after collection and were stored at -80 oC.	Patients with hepatocellular carcinoma were recruited at diagnosis according to the protocol approved by the Institutional Review Board. Informed consent was obtained from all subjects before Tissue samples were collected.	total RNA	Total RNA was extracted from frozen HCC biopsies using TRIZOL Reagent following the manufacturer's protocol.	biotin	Five micrograms of total RNA were reverse-transcribed and labeled with biotin.	9606	The final cRNA obtained was hybridized to the GeneChip Human Genome U133 Plus 2.0 Array (Affymetrix, USA).	GeneChips were scanned using the Affymetrix GeneChip Scanner 3000	Gene expression data from HCC Tissue sample of hepatocellular carcinoma patient	The data was analysed using Partek Genomics Suite version 6.6. CEL files were imported into Partek with RMA background correction, quantile normalisation and log2 transformation.Batch effects were removed based on microarray scandate factor using Partek Batch-remove algorithm.	GPL570	Kam,,Hui	cmrhkm@nccs.com.sg	National Cancer Centre Singapore	11 Hospital Drive	Singapore	169610	Singapore	ftp://ftp.ncbi.nlm.nih.gov/geo/samples/GSM3428nnn/GSM3428743/suppl/GSM3428743_HCC_80T.CEL.gz	54675	M	HCC	Positive	80	72	Tumor sample
GSM3428744	Tumor (HCC 81T)	GSM3428744	Public on Oct 16 2018	Oct 15 2018	Oct 16 2018	RNA	1	Tumor sample from hepatocellular carcinoma patient	Homo sapiens	individual id: 81	disease state: HCC	tissue: Tumor sample	age: M	Sex: 57	hbv status: Positive	The tissues were frozen immediately after collection and were stored at -80 oC.	Patients with hepatocellular carcinoma were recruited at diagnosis according to the protocol approved by the Institutional Review Board. Informed consent was obtained from all subjects before Tissue samples were collected.	total RNA	Total RNA was extracted from frozen HCC biopsies using TRIZOL Reagent following the manufacturer's protocol.	biotin	Five micrograms of total RNA were reverse-transcribed and labeled with biotin.	9606	The final cRNA obtained was hybridized to the GeneChip Human Genome U133 Plus 2.0 Array (Affymetrix, USA).	GeneChips were scanned using the Affymetrix GeneChip Scanner 3000	Gene expression data from HCC Tissue sample of hepatocellular carcinoma patient	The data was analysed using Partek Genomics Suite version 6.6. CEL files were imported into Partek with RMA background correction, quantile normalisation and log2 transformation.Batch effects were removed based on microarray scandate factor using Partek Batch-remove algorithm.	GPL570	Kam,,Hui	cmrhkm@nccs.com.sg	National Cancer Centre Singapore	11 Hospital Drive	Singapore	169610	Singapore	ftp://ftp.ncbi.nlm.nih.gov/geo/samples/GSM3428nnn/GSM3428744/suppl/GSM3428744_HCC_81T.CEL.gz	54675	M	HCC	Positive	81	57	Tumor sample
GSM3428745	Tumor (HCC 82T)	GSM3428745	Public on Oct 16 2018	Oct 15 2018	Oct 16 2018	RNA	1	Tumor sample from hepatocellular carcinoma patient	Homo sapiens	individual id: 82	disease state: HCC	tissue: Tumor sample	age: F	Sex: 52	hbv status: Positive	The tissues were frozen immediately after collection and were stored at -80 oC.	Patients with hepatocellular carcinoma were recruited at diagnosis according to the protocol approved by the Institutional Review Board. Informed consent was obtained from all subjects before Tissue samples were collected.	total RNA	Total RNA was extracted from frozen HCC biopsies using TRIZOL Reagent following the manufacturer's protocol.	biotin	Five micrograms of total RNA were reverse-transcribed and labeled with biotin.	9606	The final cRNA obtained was hybridized to the GeneChip Human Genome U133 Plus 2.0 Array (Affymetrix, USA).	GeneChips were scanned using the Affymetrix GeneChip Scanner 3000	Gene expression data from HCC Tissue sample of hepatocellular carcinoma patient	The data was analysed using Partek Genomics Suite version 6.6. CEL files were imported into Partek with RMA background correction, quantile normalisation and log2 transformation.Batch effects were removed based on microarray scandate factor using Partek Batch-remove algorithm.	GPL570	Kam,,Hui	cmrhkm@nccs.com.sg	National Cancer Centre Singapore	11 Hospital Drive	Singapore	169610	Singapore	ftp://ftp.ncbi.nlm.nih.gov/geo/samples/GSM3428nnn/GSM3428745/suppl/GSM3428745_HCC_82T.CEL.gz	54675	F	HCC	Positive	82	52	Tumor sample
GSM3428746	Tumor (HCC 83T)	GSM3428746	Public on Oct 16 2018	Oct 15 2018	Oct 16 2018	RNA	1	Tumor sample from hepatocellular carcinoma patient	Homo sapiens	individual id: 83	disease state: HCC	tissue: Tumor sample	age: M	Sex: 57	hbv status: Positive	The tissues were frozen immediately after collection and were stored at -80 oC.	Patients with hepatocellular carcinoma were recruited at diagnosis according to the protocol approved by the Institutional Review Board. Informed consent was obtained from all subjects before Tissue samples were collected.	total RNA	Total RNA was extracted from frozen HCC biopsies using TRIZOL Reagent following the manufacturer's protocol.	biotin	Five micrograms of total RNA were reverse-transcribed and labeled with biotin.	9606	The final cRNA obtained was hybridized to the GeneChip Human Genome U133 Plus 2.0 Array (Affymetrix, USA).	GeneChips were scanned using the Affymetrix GeneChip Scanner 3000	Gene expression data from HCC Tissue sample of hepatocellular carcinoma patient	The data was analysed using Partek Genomics Suite version 6.6. CEL files were imported into Partek with RMA background correction, quantile normalisation and log2 transformation.Batch effects were removed based on microarray scandate factor using Partek Batch-remove algorithm.	GPL570	Kam,,Hui	cmrhkm@nccs.com.sg	National Cancer Centre Singapore	11 Hospital Drive	Singapore	169610	Singapore	ftp://ftp.ncbi.nlm.nih.gov/geo/samples/GSM3428nnn/GSM3428746/suppl/GSM3428746_HCC_83T.CEL.gz	54675	M	HCC	Positive	83	57	Tumor sample
GSM3428747	Tumor (HCC 84T)	GSM3428747	Public on Oct 16 2018	Oct 15 2018	Oct 16 2018	RNA	1	Tumor sample from hepatocellular carcinoma patient	Homo sapiens	individual id: 84	disease state: HCC	tissue: Tumor sample	age: F	Sex: 35	hbv status: Positive	The tissues were frozen immediately after collection and were stored at -80 oC.	Patients with hepatocellular carcinoma were recruited at diagnosis according to the protocol approved by the Institutional Review Board. Informed consent was obtained from all subjects before Tissue samples were collected.	total RNA	Total RNA was extracted from frozen HCC biopsies using TRIZOL Reagent following the manufacturer's protocol.	biotin	Five micrograms of total RNA were reverse-transcribed and labeled with biotin.	9606	The final cRNA obtained was hybridized to the GeneChip Human Genome U133 Plus 2.0 Array (Affymetrix, USA).	GeneChips were scanned using the Affymetrix GeneChip Scanner 3000	Gene expression data from HCC Tissue sample of hepatocellular carcinoma patient	The data was analysed using Partek Genomics Suite version 6.6. CEL files were imported into Partek with RMA background correction, quantile normalisation and log2 transformation.Batch effects were removed based on microarray scandate factor using Partek Batch-remove algorithm.	GPL570	Kam,,Hui	cmrhkm@nccs.com.sg	National Cancer Centre Singapore	11 Hospital Drive	Singapore	169610	Singapore	ftp://ftp.ncbi.nlm.nih.gov/geo/samples/GSM3428nnn/GSM3428747/suppl/GSM3428747_HCC_84T.CEL.gz	54675	F	HCC	Positive	84	35	Tumor sample
GSM3428748	Tumor (HCC 85T)	GSM3428748	Public on Oct 16 2018	Oct 15 2018	Oct 16 2018	RNA	1	Tumor sample from hepatocellular carcinoma patient	Homo sapiens	individual id: 85	disease state: HCC	tissue: Tumor sample	age: M	Sex: 57	hbv status: Positive	The tissues were frozen immediately after collection and were stored at -80 oC.	Patients with hepatocellular carcinoma were recruited at diagnosis according to the protocol approved by the Institutional Review Board. Informed consent was obtained from all subjects before Tissue samples were collected.	total RNA	Total RNA was extracted from frozen HCC biopsies using TRIZOL Reagent following the manufacturer's protocol.	biotin	Five micrograms of total RNA were reverse-transcribed and labeled with biotin.	9606	The final cRNA obtained was hybridized to the GeneChip Human Genome U133 Plus 2.0 Array (Affymetrix, USA).	GeneChips were scanned using the Affymetrix GeneChip Scanner 3000	Gene expression data from HCC Tissue sample of hepatocellular carcinoma patient	The data was analysed using Partek Genomics Suite version 6.6. CEL files were imported into Partek with RMA background correction, quantile normalisation and log2 transformation.Batch effects were removed based on microarray scandate factor using Partek Batch-remove algorithm.	GPL570	Kam,,Hui	cmrhkm@nccs.com.sg	National Cancer Centre Singapore	11 Hospital Drive	Singapore	169610	Singapore	ftp://ftp.ncbi.nlm.nih.gov/geo/samples/GSM3428nnn/GSM3428748/suppl/GSM3428748_HCC_85T.CEL.gz	54675	M	HCC	Positive	85	57	Tumor sample
GSM3428749	Tumor (HCC 87T)	GSM3428749	Public on Oct 16 2018	Oct 15 2018	Oct 16 2018	RNA	1	Tumor sample from hepatocellular carcinoma patient	Homo sapiens	individual id: 87	disease state: HCC	tissue: Tumor sample	age: M	Sex: 33	hbv status: Positive	The tissues were frozen immediately after collection and were stored at -80 oC.	Patients with hepatocellular carcinoma were recruited at diagnosis according to the protocol approved by the Institutional Review Board. Informed consent was obtained from all subjects before Tissue samples were collected.	total RNA	Total RNA was extracted from frozen HCC biopsies using TRIZOL Reagent following the manufacturer's protocol.	biotin	Five micrograms of total RNA were reverse-transcribed and labeled with biotin.	9606	The final cRNA obtained was hybridized to the GeneChip Human Genome U133 Plus 2.0 Array (Affymetrix, USA).	GeneChips were scanned using the Affymetrix GeneChip Scanner 3000	Gene expression data from HCC Tissue sample of hepatocellular carcinoma patient	The data was analysed using Partek Genomics Suite version 6.6. CEL files were imported into Partek with RMA background correction, quantile normalisation and log2 transformation.Batch effects were removed based on microarray scandate factor using Partek Batch-remove algorithm.	GPL570	Kam,,Hui	cmrhkm@nccs.com.sg	National Cancer Centre Singapore	11 Hospital Drive	Singapore	169610	Singapore	ftp://ftp.ncbi.nlm.nih.gov/geo/samples/GSM3428nnn/GSM3428749/suppl/GSM3428749_HCC_87T.CEL.gz	54675	M	HCC	Positive	87	33	Tumor sample
GSM3428750	Tumor (HCC 88T)	GSM3428750	Public on Oct 16 2018	Oct 15 2018	Oct 16 2018	RNA	1	Tumor sample from hepatocellular carcinoma patient	Homo sapiens	individual id: 88	disease state: HCC	tissue: Tumor sample	age: F	Sex: 60	hbv status: Positive	The tissues were frozen immediately after collection and were stored at -80 oC.	Patients with hepatocellular carcinoma were recruited at diagnosis according to the protocol approved by the Institutional Review Board. Informed consent was obtained from all subjects before Tissue samples were collected.	total RNA	Total RNA was extracted from frozen HCC biopsies using TRIZOL Reagent following the manufacturer's protocol.	biotin	Five micrograms of total RNA were reverse-transcribed and labeled with biotin.	9606	The final cRNA obtained was hybridized to the GeneChip Human Genome U133 Plus 2.0 Array (Affymetrix, USA).	GeneChips were scanned using the Affymetrix GeneChip Scanner 3000	Gene expression data from HCC Tissue sample of hepatocellular carcinoma patient	The data was analysed using Partek Genomics Suite version 6.6. CEL files were imported into Partek with RMA background correction, quantile normalisation and log2 transformation.Batch effects were removed based on microarray scandate factor using Partek Batch-remove algorithm.	GPL570	Kam,,Hui	cmrhkm@nccs.com.sg	National Cancer Centre Singapore	11 Hospital Drive	Singapore	169610	Singapore	ftp://ftp.ncbi.nlm.nih.gov/geo/samples/GSM3428nnn/GSM3428750/suppl/GSM3428750_HCC_88T.CEL.gz	54675	F	HCC	Positive	88	60	Tumor sample
GSM3428751	Tumor (HCC 89T)	GSM3428751	Public on Oct 16 2018	Oct 15 2018	Oct 16 2018	RNA	1	Tumor sample from hepatocellular carcinoma patient	Homo sapiens	individual id: 89	disease state: HCC	tissue: Tumor sample	age: M	Sex: 69	hbv status: Positive	The tissues were frozen immediately after collection and were stored at -80 oC.	Patients with hepatocellular carcinoma were recruited at diagnosis according to the protocol approved by the Institutional Review Board. Informed consent was obtained from all subjects before Tissue samples were collected.	total RNA	Total RNA was extracted from frozen HCC biopsies using TRIZOL Reagent following the manufacturer's protocol.	biotin	Five micrograms of total RNA were reverse-transcribed and labeled with biotin.	9606	The final cRNA obtained was hybridized to the GeneChip Human Genome U133 Plus 2.0 Array (Affymetrix, USA).	GeneChips were scanned using the Affymetrix GeneChip Scanner 3000	Gene expression data from HCC Tissue sample of hepatocellular carcinoma patient	The data was analysed using Partek Genomics Suite version 6.6. CEL files were imported into Partek with RMA background correction, quantile normalisation and log2 transformation.Batch effects were removed based on microarray scandate factor using Partek Batch-remove algorithm.	GPL570	Kam,,Hui	cmrhkm@nccs.com.sg	National Cancer Centre Singapore	11 Hospital Drive	Singapore	169610	Singapore	ftp://ftp.ncbi.nlm.nih.gov/geo/samples/GSM3428nnn/GSM3428751/suppl/GSM3428751_HCC_89T.CEL.gz	54675	M	HCC	Positive	89	69	Tumor sample
GSM3428752	Tumor (HCC 92T)	GSM3428752	Public on Oct 16 2018	Oct 15 2018	Oct 16 2018	RNA	1	Tumor sample from hepatocellular carcinoma patient	Homo sapiens	individual id: 92	disease state: HCC	tissue: Tumor sample	age: M	Sex: 48	hbv status: Positive	The tissues were frozen immediately after collection and were stored at -80 oC.	Patients with hepatocellular carcinoma were recruited at diagnosis according to the protocol approved by the Institutional Review Board. Informed consent was obtained from all subjects before Tissue samples were collected.	total RNA	Total RNA was extracted from frozen HCC biopsies using TRIZOL Reagent following the manufacturer's protocol.	biotin	Five micrograms of total RNA were reverse-transcribed and labeled with biotin.	9606	The final cRNA obtained was hybridized to the GeneChip Human Genome U133 Plus 2.0 Array (Affymetrix, USA).	GeneChips were scanned using the Affymetrix GeneChip Scanner 3000	Gene expression data from HCC Tissue sample of hepatocellular carcinoma patient	The data was analysed using Partek Genomics Suite version 6.6. CEL files were imported into Partek with RMA background correction, quantile normalisation and log2 transformation.Batch effects were removed based on microarray scandate factor using Partek Batch-remove algorithm.	GPL570	Kam,,Hui	cmrhkm@nccs.com.sg	National Cancer Centre Singapore	11 Hospital Drive	Singapore	169610	Singapore	ftp://ftp.ncbi.nlm.nih.gov/geo/samples/GSM3428nnn/GSM3428752/suppl/GSM3428752_HCC_92T.CEL.gz	54675	M	HCC	Positive	92	48	Tumor sample
GSM3428753	Tumor (HCC 93T)	GSM3428753	Public on Oct 16 2018	Oct 15 2018	Oct 16 2018	RNA	1	Tumor sample from hepatocellular carcinoma patient	Homo sapiens	individual id: 93	disease state: HCC	tissue: Tumor sample	age: M	Sex: 75	hbv status: Positive	The tissues were frozen immediately after collection and were stored at -80 oC.	Patients with hepatocellular carcinoma were recruited at diagnosis according to the protocol approved by the Institutional Review Board. Informed consent was obtained from all subjects before Tissue samples were collected.	total RNA	Total RNA was extracted from frozen HCC biopsies using TRIZOL Reagent following the manufacturer's protocol.	biotin	Five micrograms of total RNA were reverse-transcribed and labeled with biotin.	9606	The final cRNA obtained was hybridized to the GeneChip Human Genome U133 Plus 2.0 Array (Affymetrix, USA).	GeneChips were scanned using the Affymetrix GeneChip Scanner 3000	Gene expression data from HCC Tissue sample of hepatocellular carcinoma patient	The data was analysed using Partek Genomics Suite version 6.6. CEL files were imported into Partek with RMA background correction, quantile normalisation and log2 transformation.Batch effects were removed based on microarray scandate factor using Partek Batch-remove algorithm.	GPL570	Kam,,Hui	cmrhkm@nccs.com.sg	National Cancer Centre Singapore	11 Hospital Drive	Singapore	169610	Singapore	ftp://ftp.ncbi.nlm.nih.gov/geo/samples/GSM3428nnn/GSM3428753/suppl/GSM3428753_HCC_93T.CEL.gz	54675	M	HCC	Positive	93	75	Tumor sample
GSM3428754	Tumor (HCC 95T)	GSM3428754	Public on Oct 16 2018	Oct 15 2018	Oct 16 2018	RNA	1	Tumor sample from hepatocellular carcinoma patient	Homo sapiens	individual id: 95	disease state: HCC	tissue: Tumor sample	age: M	Sex: 66	hbv status: Positive	The tissues were frozen immediately after collection and were stored at -80 oC.	Patients with hepatocellular carcinoma were recruited at diagnosis according to the protocol approved by the Institutional Review Board. Informed consent was obtained from all subjects before Tissue samples were collected.	total RNA	Total RNA was extracted from frozen HCC biopsies using TRIZOL Reagent following the manufacturer's protocol.	biotin	Five micrograms of total RNA were reverse-transcribed and labeled with biotin.	9606	The final cRNA obtained was hybridized to the GeneChip Human Genome U133 Plus 2.0 Array (Affymetrix, USA).	GeneChips were scanned using the Affymetrix GeneChip Scanner 3000	Gene expression data from HCC Tissue sample of hepatocellular carcinoma patient	The data was analysed using Partek Genomics Suite version 6.6. CEL files were imported into Partek with RMA background correction, quantile normalisation and log2 transformation.Batch effects were removed based on microarray scandate factor using Partek Batch-remove algorithm.	GPL570	Kam,,Hui	cmrhkm@nccs.com.sg	National Cancer Centre Singapore	11 Hospital Drive	Singapore	169610	Singapore	ftp://ftp.ncbi.nlm.nih.gov/geo/samples/GSM3428nnn/GSM3428754/suppl/GSM3428754_HCC_95T.CEL.gz	54675	M	HCC	Positive	95	66	Tumor sample
GSM3428755	Tumor (HCC 97T)	GSM3428755	Public on Oct 16 2018	Oct 15 2018	Oct 16 2018	RNA	1	Tumor sample from hepatocellular carcinoma patient	Homo sapiens	individual id: 97	disease state: HCC	tissue: Tumor sample	age: M	Sex: 59	hbv status: Positive	The tissues were frozen immediately after collection and were stored at -80 oC.	Patients with hepatocellular carcinoma were recruited at diagnosis according to the protocol approved by the Institutional Review Board. Informed consent was obtained from all subjects before Tissue samples were collected.	total RNA	Total RNA was extracted from frozen HCC biopsies using TRIZOL Reagent following the manufacturer's protocol.	biotin	Five micrograms of total RNA were reverse-transcribed and labeled with biotin.	9606	The final cRNA obtained was hybridized to the GeneChip Human Genome U133 Plus 2.0 Array (Affymetrix, USA).	GeneChips were scanned using the Affymetrix GeneChip Scanner 3000	Gene expression data from HCC Tissue sample of hepatocellular carcinoma patient	The data was analysed using Partek Genomics Suite version 6.6. CEL files were imported into Partek with RMA background correction, quantile normalisation and log2 transformation.Batch effects were removed based on microarray scandate factor using Partek Batch-remove algorithm.	GPL570	Kam,,Hui	cmrhkm@nccs.com.sg	National Cancer Centre Singapore	11 Hospital Drive	Singapore	169610	Singapore	ftp://ftp.ncbi.nlm.nih.gov/geo/samples/GSM3428nnn/GSM3428755/suppl/GSM3428755_HCC_97T.CEL.gz	54675	M	HCC	Positive	97	59	Tumor sample
GSM3428756	Tumor (HCC 101T)	GSM3428756	Public on Oct 16 2018	Oct 15 2018	Oct 16 2018	RNA	1	Tumor sample from hepatocellular carcinoma patient	Homo sapiens	individual id: 101	disease state: HCC	tissue: Tumor sample	age: M	Sex: 44	hbv status: Positive	The tissues were frozen immediately after collection and were stored at -80 oC.	Patients with hepatocellular carcinoma were recruited at diagnosis according to the protocol approved by the Institutional Review Board. Informed consent was obtained from all subjects before Tissue samples were collected.	total RNA	Total RNA was extracted from frozen HCC biopsies using TRIZOL Reagent following the manufacturer's protocol.	biotin	Five micrograms of total RNA were reverse-transcribed and labeled with biotin.	9606	The final cRNA obtained was hybridized to the GeneChip Human Genome U133 Plus 2.0 Array (Affymetrix, USA).	GeneChips were scanned using the Affymetrix GeneChip Scanner 3000	Gene expression data from HCC Tissue sample of hepatocellular carcinoma patient	The data was analysed using Partek Genomics Suite version 6.6. CEL files were imported into Partek with RMA background correction, quantile normalisation and log2 transformation.Batch effects were removed based on microarray scandate factor using Partek Batch-remove algorithm.	GPL570	Kam,,Hui	cmrhkm@nccs.com.sg	National Cancer Centre Singapore	11 Hospital Drive	Singapore	169610	Singapore	ftp://ftp.ncbi.nlm.nih.gov/geo/samples/GSM3428nnn/GSM3428756/suppl/GSM3428756_HCC_101T.CEL.gz	54675	M	HCC	Positive	101	44	Tumor sample
GSM3428757	Tumor (HCC 102T)	GSM3428757	Public on Oct 16 2018	Oct 15 2018	Oct 16 2018	RNA	1	Tumor sample from hepatocellular carcinoma patient	Homo sapiens	individual id: 102	disease state: HCC	tissue: Tumor sample	age: M	Sex: 66	hbv status: Positive	The tissues were frozen immediately after collection and were stored at -80 oC.	Patients with hepatocellular carcinoma were recruited at diagnosis according to the protocol approved by the Institutional Review Board. Informed consent was obtained from all subjects before Tissue samples were collected.	total RNA	Total RNA was extracted from frozen HCC biopsies using TRIZOL Reagent following the manufacturer's protocol.	biotin	Five micrograms of total RNA were reverse-transcribed and labeled with biotin.	9606	The final cRNA obtained was hybridized to the GeneChip Human Genome U133 Plus 2.0 Array (Affymetrix, USA).	GeneChips were scanned using the Affymetrix GeneChip Scanner 3000	Gene expression data from HCC Tissue sample of hepatocellular carcinoma patient	The data was analysed using Partek Genomics Suite version 6.6. CEL files were imported into Partek with RMA background correction, quantile normalisation and log2 transformation.Batch effects were removed based on microarray scandate factor using Partek Batch-remove algorithm.	GPL570	Kam,,Hui	cmrhkm@nccs.com.sg	National Cancer Centre Singapore	11 Hospital Drive	Singapore	169610	Singapore	ftp://ftp.ncbi.nlm.nih.gov/geo/samples/GSM3428nnn/GSM3428757/suppl/GSM3428757_HCC_102T.CEL.gz	54675	M	HCC	Positive	102	66	Tumor sample
GSM3428758	Tumor (HCC 104T)	GSM3428758	Public on Oct 16 2018	Oct 15 2018	Oct 16 2018	RNA	1	Tumor sample from hepatocellular carcinoma patient	Homo sapiens	individual id: 104	disease state: HCC	tissue: Tumor sample	age: M	Sex: 83	hbv status: Positive	The tissues were frozen immediately after collection and were stored at -80 oC.	Patients with hepatocellular carcinoma were recruited at diagnosis according to the protocol approved by the Institutional Review Board. Informed consent was obtained from all subjects before Tissue samples were collected.	total RNA	Total RNA was extracted from frozen HCC biopsies using TRIZOL Reagent following the manufacturer's protocol.	biotin	Five micrograms of total RNA were reverse-transcribed and labeled with biotin.	9606	The final cRNA obtained was hybridized to the GeneChip Human Genome U133 Plus 2.0 Array (Affymetrix, USA).	GeneChips were scanned using the Affymetrix GeneChip Scanner 3000	Gene expression data from HCC Tissue sample of hepatocellular carcinoma patient	The data was analysed using Partek Genomics Suite version 6.6. CEL files were imported into Partek with RMA background correction, quantile normalisation and log2 transformation.Batch effects were removed based on microarray scandate factor using Partek Batch-remove algorithm.	GPL570	Kam,,Hui	cmrhkm@nccs.com.sg	National Cancer Centre Singapore	11 Hospital Drive	Singapore	169610	Singapore	ftp://ftp.ncbi.nlm.nih.gov/geo/samples/GSM3428nnn/GSM3428758/suppl/GSM3428758_HCC_104T.CEL.gz	54675	M	HCC	Positive	104	83	Tumor sample
GSM3428759	Tumor (HCC 106T)	GSM3428759	Public on Oct 16 2018	Oct 15 2018	Oct 16 2018	RNA	1	Tumor sample from hepatocellular carcinoma patient	Homo sapiens	individual id: 106	disease state: HCC	tissue: Tumor sample	age: M	Sex: 64	hbv status: Positive	The tissues were frozen immediately after collection and were stored at -80 oC.	Patients with hepatocellular carcinoma were recruited at diagnosis according to the protocol approved by the Institutional Review Board. Informed consent was obtained from all subjects before Tissue samples were collected.	total RNA	Total RNA was extracted from frozen HCC biopsies using TRIZOL Reagent following the manufacturer's protocol.	biotin	Five micrograms of total RNA were reverse-transcribed and labeled with biotin.	9606	The final cRNA obtained was hybridized to the GeneChip Human Genome U133 Plus 2.0 Array (Affymetrix, USA).	GeneChips were scanned using the Affymetrix GeneChip Scanner 3000	Gene expression data from HCC Tissue sample of hepatocellular carcinoma patient	The data was analysed using Partek Genomics Suite version 6.6. CEL files were imported into Partek with RMA background correction, quantile normalisation and log2 transformation.Batch effects were removed based on microarray scandate factor using Partek Batch-remove algorithm.	GPL570	Kam,,Hui	cmrhkm@nccs.com.sg	National Cancer Centre Singapore	11 Hospital Drive	Singapore	169610	Singapore	ftp://ftp.ncbi.nlm.nih.gov/geo/samples/GSM3428nnn/GSM3428759/suppl/GSM3428759_HCC_106T.CEL.gz	54675	M	HCC	Positive	106	64	Tumor sample
GSM3428760	Tumor (HCC 107T)	GSM3428760	Public on Oct 16 2018	Oct 15 2018	Oct 16 2018	RNA	1	Tumor sample from hepatocellular carcinoma patient	Homo sapiens	individual id: 107	disease state: HCC	tissue: Tumor sample	age: M	Sex: 62	hbv status: Positive	The tissues were frozen immediately after collection and were stored at -80 oC.	Patients with hepatocellular carcinoma were recruited at diagnosis according to the protocol approved by the Institutional Review Board. Informed consent was obtained from all subjects before Tissue samples were collected.	total RNA	Total RNA was extracted from frozen HCC biopsies using TRIZOL Reagent following the manufacturer's protocol.	biotin	Five micrograms of total RNA were reverse-transcribed and labeled with biotin.	9606	The final cRNA obtained was hybridized to the GeneChip Human Genome U133 Plus 2.0 Array (Affymetrix, USA).	GeneChips were scanned using the Affymetrix GeneChip Scanner 3000	Gene expression data from HCC Tissue sample of hepatocellular carcinoma patient	The data was analysed using Partek Genomics Suite version 6.6. CEL files were imported into Partek with RMA background correction, quantile normalisation and log2 transformation.Batch effects were removed based on microarray scandate factor using Partek Batch-remove algorithm.	GPL570	Kam,,Hui	cmrhkm@nccs.com.sg	National Cancer Centre Singapore	11 Hospital Drive	Singapore	169610	Singapore	ftp://ftp.ncbi.nlm.nih.gov/geo/samples/GSM3428nnn/GSM3428760/suppl/GSM3428760_HCC_107T.CEL.gz	54675	M	HCC	Positive	107	62	Tumor sample
GSM3428761	Tumor (HCC 108T)	GSM3428761	Public on Oct 16 2018	Oct 15 2018	Oct 16 2018	RNA	1	Tumor sample from hepatocellular carcinoma patient	Homo sapiens	individual id: 108	disease state: HCC	tissue: Tumor sample	age: M	Sex: 73	hbv status: Positive	The tissues were frozen immediately after collection and were stored at -80 oC.	Patients with hepatocellular carcinoma were recruited at diagnosis according to the protocol approved by the Institutional Review Board. Informed consent was obtained from all subjects before Tissue samples were collected.	total RNA	Total RNA was extracted from frozen HCC biopsies using TRIZOL Reagent following the manufacturer's protocol.	biotin	Five micrograms of total RNA were reverse-transcribed and labeled with biotin.	9606	The final cRNA obtained was hybridized to the GeneChip Human Genome U133 Plus 2.0 Array (Affymetrix, USA).	GeneChips were scanned using the Affymetrix GeneChip Scanner 3000	Gene expression data from HCC Tissue sample of hepatocellular carcinoma patient	The data was analysed using Partek Genomics Suite version 6.6. CEL files were imported into Partek with RMA background correction, quantile normalisation and log2 transformation.Batch effects were removed based on microarray scandate factor using Partek Batch-remove algorithm.	GPL570	Kam,,Hui	cmrhkm@nccs.com.sg	National Cancer Centre Singapore	11 Hospital Drive	Singapore	169610	Singapore	ftp://ftp.ncbi.nlm.nih.gov/geo/samples/GSM3428nnn/GSM3428761/suppl/GSM3428761_HCC_108T.CEL.gz	54675	M	HCC	Positive	108	73	Tumor sample
GSM3428762	Tumor (HCC 126T)	GSM3428762	Public on Oct 16 2018	Oct 15 2018	Oct 16 2018	RNA	1	Tumor sample from hepatocellular carcinoma patient	Homo sapiens	individual id: 126	disease state: HCC	tissue: Tumor sample	age: F	Sex: 72	hbv status: Positive	The tissues were frozen immediately after collection and were stored at -80 oC.	Patients with hepatocellular carcinoma were recruited at diagnosis according to the protocol approved by the Institutional Review Board. Informed consent was obtained from all subjects before Tissue samples were collected.	total RNA	Total RNA was extracted from frozen HCC biopsies using TRIZOL Reagent following the manufacturer's protocol.	biotin	Five micrograms of total RNA were reverse-transcribed and labeled with biotin.	9606	The final cRNA obtained was hybridized to the GeneChip Human Genome U133 Plus 2.0 Array (Affymetrix, USA).	GeneChips were scanned using the Affymetrix GeneChip Scanner 3000	Gene expression data from HCC Tissue sample of hepatocellular carcinoma patient	The data was analysed using Partek Genomics Suite version 6.6. CEL files were imported into Partek with RMA background correction, quantile normalisation and log2 transformation.Batch effects were removed based on microarray scandate factor using Partek Batch-remove algorithm.	GPL570	Kam,,Hui	cmrhkm@nccs.com.sg	National Cancer Centre Singapore	11 Hospital Drive	Singapore	169610	Singapore	ftp://ftp.ncbi.nlm.nih.gov/geo/samples/GSM3428nnn/GSM3428762/suppl/GSM3428762_HCC_126T.CEL.gz	54675	F	HCC	Positive	126	72	Tumor sample
GSM3428763	Tumor (HCC 127T)	GSM3428763	Public on Oct 16 2018	Oct 15 2018	Oct 16 2018	RNA	1	Tumor sample from hepatocellular carcinoma patient	Homo sapiens	individual id: 127	disease state: HCC	tissue: Tumor sample	age: M	Sex: 39	hbv status: Positive	The tissues were frozen immediately after collection and were stored at -80 oC.	Patients with hepatocellular carcinoma were recruited at diagnosis according to the protocol approved by the Institutional Review Board. Informed consent was obtained from all subjects before Tissue samples were collected.	total RNA	Total RNA was extracted from frozen HCC biopsies using TRIZOL Reagent following the manufacturer's protocol.	biotin	Five micrograms of total RNA were reverse-transcribed and labeled with biotin.	9606	The final cRNA obtained was hybridized to the GeneChip Human Genome U133 Plus 2.0 Array (Affymetrix, USA).	GeneChips were scanned using the Affymetrix GeneChip Scanner 3000	Gene expression data from HCC Tissue sample of hepatocellular carcinoma patient	The data was analysed using Partek Genomics Suite version 6.6. CEL files were imported into Partek with RMA background correction, quantile normalisation and log2 transformation.Batch effects were removed based on microarray scandate factor using Partek Batch-remove algorithm.	GPL570	Kam,,Hui	cmrhkm@nccs.com.sg	National Cancer Centre Singapore	11 Hospital Drive	Singapore	169610	Singapore	ftp://ftp.ncbi.nlm.nih.gov/geo/samples/GSM3428nnn/GSM3428763/suppl/GSM3428763_HCC_127T.CEL.gz	54675	M	HCC	Positive	127	39	Tumor sample
GSM3428764	Tumor (HCC 132T)	GSM3428764	Public on Oct 16 2018	Oct 15 2018	Oct 16 2018	RNA	1	Tumor sample from hepatocellular carcinoma patient	Homo sapiens	individual id: 132	disease state: HCC	tissue: Tumor sample	age: M	Sex: 69	hbv status: Positive	The tissues were frozen immediately after collection and were stored at -80 oC.	Patients with hepatocellular carcinoma were recruited at diagnosis according to the protocol approved by the Institutional Review Board. Informed consent was obtained from all subjects before Tissue samples were collected.	total RNA	Total RNA was extracted from frozen HCC biopsies using TRIZOL Reagent following the manufacturer's protocol.	biotin	Five micrograms of total RNA were reverse-transcribed and labeled with biotin.	9606	The final cRNA obtained was hybridized to the GeneChip Human Genome U133 Plus 2.0 Array (Affymetrix, USA).	GeneChips were scanned using the Affymetrix GeneChip Scanner 3000	Gene expression data from HCC Tissue sample of hepatocellular carcinoma patient	The data was analysed using Partek Genomics Suite version 6.6. CEL files were imported into Partek with RMA background correction, quantile normalisation and log2 transformation.Batch effects were removed based on microarray scandate factor using Partek Batch-remove algorithm.	GPL570	Kam,,Hui	cmrhkm@nccs.com.sg	National Cancer Centre Singapore	11 Hospital Drive	Singapore	169610	Singapore	ftp://ftp.ncbi.nlm.nih.gov/geo/samples/GSM3428nnn/GSM3428764/suppl/GSM3428764_HCC_132T.CEL.gz	54675	M	HCC	Positive	132	69	Tumor sample
GSM3428765	Tumor (HCC 133T)	GSM3428765	Public on Oct 16 2018	Oct 15 2018	Oct 16 2018	RNA	1	Tumor sample from hepatocellular carcinoma patient	Homo sapiens	individual id: 133	disease state: HCC	tissue: Tumor sample	age: M	Sex: 35	hbv status: Positive	The tissues were frozen immediately after collection and were stored at -80 oC.	Patients with hepatocellular carcinoma were recruited at diagnosis according to the protocol approved by the Institutional Review Board. Informed consent was obtained from all subjects before Tissue samples were collected.	total RNA	Total RNA was extracted from frozen HCC biopsies using TRIZOL Reagent following the manufacturer's protocol.	biotin	Five micrograms of total RNA were reverse-transcribed and labeled with biotin.	9606	The final cRNA obtained was hybridized to the GeneChip Human Genome U133 Plus 2.0 Array (Affymetrix, USA).	GeneChips were scanned using the Affymetrix GeneChip Scanner 3000	Gene expression data from HCC Tissue sample of hepatocellular carcinoma patient	The data was analysed using Partek Genomics Suite version 6.6. CEL files were imported into Partek with RMA background correction, quantile normalisation and log2 transformation.Batch effects were removed based on microarray scandate factor using Partek Batch-remove algorithm.	GPL570	Kam,,Hui	cmrhkm@nccs.com.sg	National Cancer Centre Singapore	11 Hospital Drive	Singapore	169610	Singapore	ftp://ftp.ncbi.nlm.nih.gov/geo/samples/GSM3428nnn/GSM3428765/suppl/GSM3428765_HCC_133T.CEL.gz	54675	M	HCC	Positive	133	35	Tumor sample
GSM3428766	Tumor (HCC 146T)	GSM3428766	Public on Oct 16 2018	Oct 15 2018	Oct 16 2018	RNA	1	Tumor sample from hepatocellular carcinoma patient	Homo sapiens	individual id: 146	disease state: HCC	tissue: Tumor sample	age: M	Sex: 62	hbv status: Positive	The tissues were frozen immediately after collection and were stored at -80 oC.	Patients with hepatocellular carcinoma were recruited at diagnosis according to the protocol approved by the Institutional Review Board. Informed consent was obtained from all subjects before Tissue samples were collected.	total RNA	Total RNA was extracted from frozen HCC biopsies using TRIZOL Reagent following the manufacturer's protocol.	biotin	Five micrograms of total RNA were reverse-transcribed and labeled with biotin.	9606	The final cRNA obtained was hybridized to the GeneChip Human Genome U133 Plus 2.0 Array (Affymetrix, USA).	GeneChips were scanned using the Affymetrix GeneChip Scanner 3000	Gene expression data from HCC Tissue sample of hepatocellular carcinoma patient	The data was analysed using Partek Genomics Suite version 6.6. CEL files were imported into Partek with RMA background correction, quantile normalisation and log2 transformation.Batch effects were removed based on microarray scandate factor using Partek Batch-remove algorithm.	GPL570	Kam,,Hui	cmrhkm@nccs.com.sg	National Cancer Centre Singapore	11 Hospital Drive	Singapore	169610	Singapore	ftp://ftp.ncbi.nlm.nih.gov/geo/samples/GSM3428nnn/GSM3428766/suppl/GSM3428766_HCC_146T.CEL.gz	54675	M	HCC	Positive	146	62	Tumor sample
GSM3428767	Tumor (HCC 152T)	GSM3428767	Public on Oct 16 2018	Oct 15 2018	Oct 16 2018	RNA	1	Tumor sample from hepatocellular carcinoma patient	Homo sapiens	individual id: 152	disease state: HCC	tissue: Tumor sample	age: M	Sex: 59	hbv status: Positive	The tissues were frozen immediately after collection and were stored at -80 oC.	Patients with hepatocellular carcinoma were recruited at diagnosis according to the protocol approved by the Institutional Review Board. Informed consent was obtained from all subjects before Tissue samples were collected.	total RNA	Total RNA was extracted from frozen HCC biopsies using TRIZOL Reagent following the manufacturer's protocol.	biotin	Five micrograms of total RNA were reverse-transcribed and labeled with biotin.	9606	The final cRNA obtained was hybridized to the GeneChip Human Genome U133 Plus 2.0 Array (Affymetrix, USA).	GeneChips were scanned using the Affymetrix GeneChip Scanner 3000	Gene expression data from HCC Tissue sample of hepatocellular carcinoma patient	The data was analysed using Partek Genomics Suite version 6.6. CEL files were imported into Partek with RMA background correction, quantile normalisation and log2 transformation.Batch effects were removed based on microarray scandate factor using Partek Batch-remove algorithm.	GPL570	Kam,,Hui	cmrhkm@nccs.com.sg	National Cancer Centre Singapore	11 Hospital Drive	Singapore	169610	Singapore	ftp://ftp.ncbi.nlm.nih.gov/geo/samples/GSM3428nnn/GSM3428767/suppl/GSM3428767_HCC_152T.CEL.gz	54675	M	HCC	Positive	152	59	Tumor sample
GSM3428768	Tumor (HCC 154T)	GSM3428768	Public on Oct 16 2018	Oct 15 2018	Oct 16 2018	RNA	1	Tumor sample from hepatocellular carcinoma patient	Homo sapiens	individual id: 154	disease state: HCC	tissue: Tumor sample	age: M	Sex: 64	hbv status: Positive	The tissues were frozen immediately after collection and were stored at -80 oC.	Patients with hepatocellular carcinoma were recruited at diagnosis according to the protocol approved by the Institutional Review Board. Informed consent was obtained from all subjects before Tissue samples were collected.	total RNA	Total RNA was extracted from frozen HCC biopsies using TRIZOL Reagent following the manufacturer's protocol.	biotin	Five micrograms of total RNA were reverse-transcribed and labeled with biotin.	9606	The final cRNA obtained was hybridized to the GeneChip Human Genome U133 Plus 2.0 Array (Affymetrix, USA).	GeneChips were scanned using the Affymetrix GeneChip Scanner 3000	Gene expression data from HCC Tissue sample of hepatocellular carcinoma patient	The data was analysed using Partek Genomics Suite version 6.6. CEL files were imported into Partek with RMA background correction, quantile normalisation and log2 transformation.Batch effects were removed based on microarray scandate factor using Partek Batch-remove algorithm.	GPL570	Kam,,Hui	cmrhkm@nccs.com.sg	National Cancer Centre Singapore	11 Hospital Drive	Singapore	169610	Singapore	ftp://ftp.ncbi.nlm.nih.gov/geo/samples/GSM3428nnn/GSM3428768/suppl/GSM3428768_HCC_154T.CEL.gz	54675	M	HCC	Positive	154	64	Tumor sample
GSM3428769	Tumor (HCC 157T)	GSM3428769	Public on Oct 16 2018	Oct 15 2018	Oct 16 2018	RNA	1	Tumor sample from hepatocellular carcinoma patient	Homo sapiens	individual id: 157	disease state: HCC	tissue: Tumor sample	age: M	Sex: 70	hbv status: Positive	The tissues were frozen immediately after collection and were stored at -80 oC.	Patients with hepatocellular carcinoma were recruited at diagnosis according to the protocol approved by the Institutional Review Board. Informed consent was obtained from all subjects before Tissue samples were collected.	total RNA	Total RNA was extracted from frozen HCC biopsies using TRIZOL Reagent following the manufacturer's protocol.	biotin	Five micrograms of total RNA were reverse-transcribed and labeled with biotin.	9606	The final cRNA obtained was hybridized to the GeneChip Human Genome U133 Plus 2.0 Array (Affymetrix, USA).	GeneChips were scanned using the Affymetrix GeneChip Scanner 3000	Gene expression data from HCC Tissue sample of hepatocellular carcinoma patient	The data was analysed using Partek Genomics Suite version 6.6. CEL files were imported into Partek with RMA background correction, quantile normalisation and log2 transformation.Batch effects were removed based on microarray scandate factor using Partek Batch-remove algorithm.	GPL570	Kam,,Hui	cmrhkm@nccs.com.sg	National Cancer Centre Singapore	11 Hospital Drive	Singapore	169610	Singapore	ftp://ftp.ncbi.nlm.nih.gov/geo/samples/GSM3428nnn/GSM3428769/suppl/GSM3428769_HCC_157T.CEL.gz	54675	M	HCC	Positive	157	70	Tumor sample
GSM3428770	Tumor (HCC 162T)	GSM3428770	Public on Oct 16 2018	Oct 15 2018	Oct 16 2018	RNA	1	Tumor sample from hepatocellular carcinoma patient	Homo sapiens	individual id: 162	disease state: HCC	tissue: Tumor sample	age: M	Sex: 62	hbv status: Positive	The tissues were frozen immediately after collection and were stored at -80 oC.	Patients with hepatocellular carcinoma were recruited at diagnosis according to the protocol approved by the Institutional Review Board. Informed consent was obtained from all subjects before Tissue samples were collected.	total RNA	Total RNA was extracted from frozen HCC biopsies using TRIZOL Reagent following the manufacturer's protocol.	biotin	Five micrograms of total RNA were reverse-transcribed and labeled with biotin.	9606	The final cRNA obtained was hybridized to the GeneChip Human Genome U133 Plus 2.0 Array (Affymetrix, USA).	GeneChips were scanned using the Affymetrix GeneChip Scanner 3000	Gene expression data from HCC Tissue sample of hepatocellular carcinoma patient	The data was analysed using Partek Genomics Suite version 6.6. CEL files were imported into Partek with RMA background correction, quantile normalisation and log2 transformation.Batch effects were removed based on microarray scandate factor using Partek Batch-remove algorithm.	GPL570	Kam,,Hui	cmrhkm@nccs.com.sg	National Cancer Centre Singapore	11 Hospital Drive	Singapore	169610	Singapore	ftp://ftp.ncbi.nlm.nih.gov/geo/samples/GSM3428nnn/GSM3428770/suppl/GSM3428770_HCC_162T.CEL.gz	54675	M	HCC	Positive	162	62	Tumor sample
GSM3428771	Tumor (HCC 165T)	GSM3428771	Public on Oct 16 2018	Oct 15 2018	Oct 16 2018	RNA	1	Tumor sample from hepatocellular carcinoma patient	Homo sapiens	individual id: 165	disease state: HCC	tissue: Tumor sample	age: M	Sex: 56	hbv status: Positive	The tissues were frozen immediately after collection and were stored at -80 oC.	Patients with hepatocellular carcinoma were recruited at diagnosis according to the protocol approved by the Institutional Review Board. Informed consent was obtained from all subjects before Tissue samples were collected.	total RNA	Total RNA was extracted from frozen HCC biopsies using TRIZOL Reagent following the manufacturer's protocol.	biotin	Five micrograms of total RNA were reverse-transcribed and labeled with biotin.	9606	The final cRNA obtained was hybridized to the GeneChip Human Genome U133 Plus 2.0 Array (Affymetrix, USA).	GeneChips were scanned using the Affymetrix GeneChip Scanner 3000	Gene expression data from HCC Tissue sample of hepatocellular carcinoma patient	The data was analysed using Partek Genomics Suite version 6.6. CEL files were imported into Partek with RMA background correction, quantile normalisation and log2 transformation.Batch effects were removed based on microarray scandate factor using Partek Batch-remove algorithm.	GPL570	Kam,,Hui	cmrhkm@nccs.com.sg	National Cancer Centre Singapore	11 Hospital Drive	Singapore	169610	Singapore	ftp://ftp.ncbi.nlm.nih.gov/geo/samples/GSM3428nnn/GSM3428771/suppl/GSM3428771_HCC_165T.CEL.gz	54675	M	HCC	Positive	165	56	Tumor sample
GSM3428772	Tumor (HCC 166T)	GSM3428772	Public on Oct 16 2018	Oct 15 2018	Oct 16 2018	RNA	1	Tumor sample from hepatocellular carcinoma patient	Homo sapiens	individual id: 166	disease state: HCC	tissue: Tumor sample	age: M	Sex: 81	hbv status: Positive	The tissues were frozen immediately after collection and were stored at -80 oC.	Patients with hepatocellular carcinoma were recruited at diagnosis according to the protocol approved by the Institutional Review Board. Informed consent was obtained from all subjects before Tissue samples were collected.	total RNA	Total RNA was extracted from frozen HCC biopsies using TRIZOL Reagent following the manufacturer's protocol.	biotin	Five micrograms of total RNA were reverse-transcribed and labeled with biotin.	9606	The final cRNA obtained was hybridized to the GeneChip Human Genome U133 Plus 2.0 Array (Affymetrix, USA).	GeneChips were scanned using the Affymetrix GeneChip Scanner 3000	Gene expression data from HCC Tissue sample of hepatocellular carcinoma patient	The data was analysed using Partek Genomics Suite version 6.6. CEL files were imported into Partek with RMA background correction, quantile normalisation and log2 transformation.Batch effects were removed based on microarray scandate factor using Partek Batch-remove algorithm.	GPL570	Kam,,Hui	cmrhkm@nccs.com.sg	National Cancer Centre Singapore	11 Hospital Drive	Singapore	169610	Singapore	ftp://ftp.ncbi.nlm.nih.gov/geo/samples/GSM3428nnn/GSM3428772/suppl/GSM3428772_HCC_166T.CEL.gz	54675	M	HCC	Positive	166	81	Tumor sample
GSM3428773	Tumor (HCC 167T)	GSM3428773	Public on Oct 16 2018	Oct 15 2018	Oct 16 2018	RNA	1	Tumor sample from hepatocellular carcinoma patient	Homo sapiens	individual id: 167	disease state: HCC	tissue: Tumor sample	age: M	Sex: 77	hbv status: Positive	The tissues were frozen immediately after collection and were stored at -80 oC.	Patients with hepatocellular carcinoma were recruited at diagnosis according to the protocol approved by the Institutional Review Board. Informed consent was obtained from all subjects before Tissue samples were collected.	total RNA	Total RNA was extracted from frozen HCC biopsies using TRIZOL Reagent following the manufacturer's protocol.	biotin	Five micrograms of total RNA were reverse-transcribed and labeled with biotin.	9606	The final cRNA obtained was hybridized to the GeneChip Human Genome U133 Plus 2.0 Array (Affymetrix, USA).	GeneChips were scanned using the Affymetrix GeneChip Scanner 3000	Gene expression data from HCC Tissue sample of hepatocellular carcinoma patient	The data was analysed using Partek Genomics Suite version 6.6. CEL files were imported into Partek with RMA background correction, quantile normalisation and log2 transformation.Batch effects were removed based on microarray scandate factor using Partek Batch-remove algorithm.	GPL570	Kam,,Hui	cmrhkm@nccs.com.sg	National Cancer Centre Singapore	11 Hospital Drive	Singapore	169610	Singapore	ftp://ftp.ncbi.nlm.nih.gov/geo/samples/GSM3428nnn/GSM3428773/suppl/GSM3428773_HCC_167T.CEL.gz	54675	M	HCC	Positive	167	77	Tumor sample
GSM3428774	Tumor (HCC 168T)	GSM3428774	Public on Oct 16 2018	Oct 15 2018	Oct 16 2018	RNA	1	Tumor sample from hepatocellular carcinoma patient	Homo sapiens	individual id: 168	disease state: HCC	tissue: Tumor sample	age: M	Sex: 72	hbv status: Positive	The tissues were frozen immediately after collection and were stored at -80 oC.	Patients with hepatocellular carcinoma were recruited at diagnosis according to the protocol approved by the Institutional Review Board. Informed consent was obtained from all subjects before Tissue samples were collected.	total RNA	Total RNA was extracted from frozen HCC biopsies using TRIZOL Reagent following the manufacturer's protocol.	biotin	Five micrograms of total RNA were reverse-transcribed and labeled with biotin.	9606	The final cRNA obtained was hybridized to the GeneChip Human Genome U133 Plus 2.0 Array (Affymetrix, USA).	GeneChips were scanned using the Affymetrix GeneChip Scanner 3000	Gene expression data from HCC Tissue sample of hepatocellular carcinoma patient	The data was analysed using Partek Genomics Suite version 6.6. CEL files were imported into Partek with RMA background correction, quantile normalisation and log2 transformation.Batch effects were removed based on microarray scandate factor using Partek Batch-remove algorithm.	GPL570	Kam,,Hui	cmrhkm@nccs.com.sg	National Cancer Centre Singapore	11 Hospital Drive	Singapore	169610	Singapore	ftp://ftp.ncbi.nlm.nih.gov/geo/samples/GSM3428nnn/GSM3428774/suppl/GSM3428774_HCC_168T.CEL.gz	54675	M	HCC	Positive	168	72	Tumor sample
GSM3428775	Tumor (HCC 169T)	GSM3428775	Public on Oct 16 2018	Oct 15 2018	Oct 16 2018	RNA	1	Tumor sample from hepatocellular carcinoma patient	Homo sapiens	individual id: 169	disease state: HCC	tissue: Tumor sample	age: F	Sex: 74	hbv status: Positive	The tissues were frozen immediately after collection and were stored at -80 oC.	Patients with hepatocellular carcinoma were recruited at diagnosis according to the protocol approved by the Institutional Review Board. Informed consent was obtained from all subjects before Tissue samples were collected.	total RNA	Total RNA was extracted from frozen HCC biopsies using TRIZOL Reagent following the manufacturer's protocol.	biotin	Five micrograms of total RNA were reverse-transcribed and labeled with biotin.	9606	The final cRNA obtained was hybridized to the GeneChip Human Genome U133 Plus 2.0 Array (Affymetrix, USA).	GeneChips were scanned using the Affymetrix GeneChip Scanner 3000	Gene expression data from HCC Tissue sample of hepatocellular carcinoma patient	The data was analysed using Partek Genomics Suite version 6.6. CEL files were imported into Partek with RMA background correction, quantile normalisation and log2 transformation.Batch effects were removed based on microarray scandate factor using Partek Batch-remove algorithm.	GPL570	Kam,,Hui	cmrhkm@nccs.com.sg	National Cancer Centre Singapore	11 Hospital Drive	Singapore	169610	Singapore	ftp://ftp.ncbi.nlm.nih.gov/geo/samples/GSM3428nnn/GSM3428775/suppl/GSM3428775_HCC_169T.CEL.gz	54675	F	HCC	Positive	169	74	Tumor sample
GSM3428776	Tumor (HCC 170T)	GSM3428776	Public on Oct 16 2018	Oct 15 2018	Oct 16 2018	RNA	1	Tumor sample from hepatocellular carcinoma patient	Homo sapiens	individual id: 170	disease state: HCC	tissue: Tumor sample	age: F	Sex: 72	hbv status: Positive	The tissues were frozen immediately after collection and were stored at -80 oC.	Patients with hepatocellular carcinoma were recruited at diagnosis according to the protocol approved by the Institutional Review Board. Informed consent was obtained from all subjects before Tissue samples were collected.	total RNA	Total RNA was extracted from frozen HCC biopsies using TRIZOL Reagent following the manufacturer's protocol.	biotin	Five micrograms of total RNA were reverse-transcribed and labeled with biotin.	9606	The final cRNA obtained was hybridized to the GeneChip Human Genome U133 Plus 2.0 Array (Affymetrix, USA).	GeneChips were scanned using the Affymetrix GeneChip Scanner 3000	Gene expression data from HCC Tissue sample of hepatocellular carcinoma patient	The data was analysed using Partek Genomics Suite version 6.6. CEL files were imported into Partek with RMA background correction, quantile normalisation and log2 transformation.Batch effects were removed based on microarray scandate factor using Partek Batch-remove algorithm.	GPL570	Kam,,Hui	cmrhkm@nccs.com.sg	National Cancer Centre Singapore	11 Hospital Drive	Singapore	169610	Singapore	ftp://ftp.ncbi.nlm.nih.gov/geo/samples/GSM3428nnn/GSM3428776/suppl/GSM3428776_HCC_170T.CEL.gz	54675	F	HCC	Positive	170	72	Tumor sample
GSM3428777	Tumor (HCC 171T)	GSM3428777	Public on Oct 16 2018	Oct 15 2018	Oct 16 2018	RNA	1	Tumor sample from hepatocellular carcinoma patient	Homo sapiens	individual id: 171	disease state: HCC	tissue: Tumor sample	age: M	Sex: 64	hbv status: Positive	The tissues were frozen immediately after collection and were stored at -80 oC.	Patients with hepatocellular carcinoma were recruited at diagnosis according to the protocol approved by the Institutional Review Board. Informed consent was obtained from all subjects before Tissue samples were collected.	total RNA	Total RNA was extracted from frozen HCC biopsies using TRIZOL Reagent following the manufacturer's protocol.	biotin	Five micrograms of total RNA were reverse-transcribed and labeled with biotin.	9606	The final cRNA obtained was hybridized to the GeneChip Human Genome U133 Plus 2.0 Array (Affymetrix, USA).	GeneChips were scanned using the Affymetrix GeneChip Scanner 3000	Gene expression data from HCC Tissue sample of hepatocellular carcinoma patient	The data was analysed using Partek Genomics Suite version 6.6. CEL files were imported into Partek with RMA background correction, quantile normalisation and log2 transformation.Batch effects were removed based on microarray scandate factor using Partek Batch-remove algorithm.	GPL570	Kam,,Hui	cmrhkm@nccs.com.sg	National Cancer Centre Singapore	11 Hospital Drive	Singapore	169610	Singapore	ftp://ftp.ncbi.nlm.nih.gov/geo/samples/GSM3428nnn/GSM3428777/suppl/GSM3428777_HCC_171T.CEL.gz	54675	M	HCC	Positive	171	64	Tumor sample
GSM3428778	Tumor (HCC 172T)	GSM3428778	Public on Oct 16 2018	Oct 15 2018	Oct 16 2018	RNA	1	Tumor sample from hepatocellular carcinoma patient	Homo sapiens	individual id: 172	disease state: HCC	tissue: Tumor sample	age: M	Sex: 75	hbv status: Positive	The tissues were frozen immediately after collection and were stored at -80 oC.	Patients with hepatocellular carcinoma were recruited at diagnosis according to the protocol approved by the Institutional Review Board. Informed consent was obtained from all subjects before Tissue samples were collected.	total RNA	Total RNA was extracted from frozen HCC biopsies using TRIZOL Reagent following the manufacturer's protocol.	biotin	Five micrograms of total RNA were reverse-transcribed and labeled with biotin.	9606	The final cRNA obtained was hybridized to the GeneChip Human Genome U133 Plus 2.0 Array (Affymetrix, USA).	GeneChips were scanned using the Affymetrix GeneChip Scanner 3000	Gene expression data from HCC Tissue sample of hepatocellular carcinoma patient	The data was analysed using Partek Genomics Suite version 6.6. CEL files were imported into Partek with RMA background correction, quantile normalisation and log2 transformation.Batch effects were removed based on microarray scandate factor using Partek Batch-remove algorithm.	GPL570	Kam,,Hui	cmrhkm@nccs.com.sg	National Cancer Centre Singapore	11 Hospital Drive	Singapore	169610	Singapore	ftp://ftp.ncbi.nlm.nih.gov/geo/samples/GSM3428nnn/GSM3428778/suppl/GSM3428778_HCC_172T.CEL.gz	54675	M	HCC	Positive	172	75	Tumor sample
GSM3428779	Tumor (HCC 173T)	GSM3428779	Public on Oct 16 2018	Oct 15 2018	Oct 16 2018	RNA	1	Tumor sample from hepatocellular carcinoma patient	Homo sapiens	individual id: 173	disease state: HCC	tissue: Tumor sample	age: M	Sex: 51	hbv status: Positive	The tissues were frozen immediately after collection and were stored at -80 oC.	Patients with hepatocellular carcinoma were recruited at diagnosis according to the protocol approved by the Institutional Review Board. Informed consent was obtained from all subjects before Tissue samples were collected.	total RNA	Total RNA was extracted from frozen HCC biopsies using TRIZOL Reagent following the manufacturer's protocol.	biotin	Five micrograms of total RNA were reverse-transcribed and labeled with biotin.	9606	The final cRNA obtained was hybridized to the GeneChip Human Genome U133 Plus 2.0 Array (Affymetrix, USA).	GeneChips were scanned using the Affymetrix GeneChip Scanner 3000	Gene expression data from HCC Tissue sample of hepatocellular carcinoma patient	The data was analysed using Partek Genomics Suite version 6.6. CEL files were imported into Partek with RMA background correction, quantile normalisation and log2 transformation.Batch effects were removed based on microarray scandate factor using Partek Batch-remove algorithm.	GPL570	Kam,,Hui	cmrhkm@nccs.com.sg	National Cancer Centre Singapore	11 Hospital Drive	Singapore	169610	Singapore	ftp://ftp.ncbi.nlm.nih.gov/geo/samples/GSM3428nnn/GSM3428779/suppl/GSM3428779_HCC_173T.CEL.gz	54675	M	HCC	Positive	173	51	Tumor sample
GSM3428780	Tumor (HCC 174T)	GSM3428780	Public on Oct 16 2018	Oct 15 2018	Oct 16 2018	RNA	1	Tumor sample from hepatocellular carcinoma patient	Homo sapiens	individual id: 174	disease state: HCC	tissue: Tumor sample	age: M	Sex: 56	hbv status: Positive	The tissues were frozen immediately after collection and were stored at -80 oC.	Patients with hepatocellular carcinoma were recruited at diagnosis according to the protocol approved by the Institutional Review Board. Informed consent was obtained from all subjects before Tissue samples were collected.	total RNA	Total RNA was extracted from frozen HCC biopsies using TRIZOL Reagent following the manufacturer's protocol.	biotin	Five micrograms of total RNA were reverse-transcribed and labeled with biotin.	9606	The final cRNA obtained was hybridized to the GeneChip Human Genome U133 Plus 2.0 Array (Affymetrix, USA).	GeneChips were scanned using the Affymetrix GeneChip Scanner 3000	Gene expression data from HCC Tissue sample of hepatocellular carcinoma patient	The data was analysed using Partek Genomics Suite version 6.6. CEL files were imported into Partek with RMA background correction, quantile normalisation and log2 transformation.Batch effects were removed based on microarray scandate factor using Partek Batch-remove algorithm.	GPL570	Kam,,Hui	cmrhkm@nccs.com.sg	National Cancer Centre Singapore	11 Hospital Drive	Singapore	169610	Singapore	ftp://ftp.ncbi.nlm.nih.gov/geo/samples/GSM3428nnn/GSM3428780/suppl/GSM3428780_HCC_174T.CEL.gz	54675	M	HCC	Positive	174	56	Tumor sample
GSM3428781	Tumor (HCC 175T)	GSM3428781	Public on Oct 16 2018	Oct 15 2018	Oct 16 2018	RNA	1	Tumor sample from hepatocellular carcinoma patient	Homo sapiens	individual id: 175	disease state: HCC	tissue: Tumor sample	age: M	Sex: 80	hbv status: Positive	The tissues were frozen immediately after collection and were stored at -80 oC.	Patients with hepatocellular carcinoma were recruited at diagnosis according to the protocol approved by the Institutional Review Board. Informed consent was obtained from all subjects before Tissue samples were collected.	total RNA	Total RNA was extracted from frozen HCC biopsies using TRIZOL Reagent following the manufacturer's protocol.	biotin	Five micrograms of total RNA were reverse-transcribed and labeled with biotin.	9606	The final cRNA obtained was hybridized to the GeneChip Human Genome U133 Plus 2.0 Array (Affymetrix, USA).	GeneChips were scanned using the Affymetrix GeneChip Scanner 3000	Gene expression data from HCC Tissue sample of hepatocellular carcinoma patient	The data was analysed using Partek Genomics Suite version 6.6. CEL files were imported into Partek with RMA background correction, quantile normalisation and log2 transformation.Batch effects were removed based on microarray scandate factor using Partek Batch-remove algorithm.	GPL570	Kam,,Hui	cmrhkm@nccs.com.sg	National Cancer Centre Singapore	11 Hospital Drive	Singapore	169610	Singapore	ftp://ftp.ncbi.nlm.nih.gov/geo/samples/GSM3428nnn/GSM3428781/suppl/GSM3428781_HCC_175T.CEL.gz	54675	M	HCC	Positive	175	80	Tumor sample
GSM3428782	Tumor (HCC 176T)	GSM3428782	Public on Oct 16 2018	Oct 15 2018	Oct 16 2018	RNA	1	Tumor sample from hepatocellular carcinoma patient	Homo sapiens	individual id: 176	disease state: HCC	tissue: Tumor sample	age: M	Sex: 55	hbv status: Positive	The tissues were frozen immediately after collection and were stored at -80 oC.	Patients with hepatocellular carcinoma were recruited at diagnosis according to the protocol approved by the Institutional Review Board. Informed consent was obtained from all subjects before Tissue samples were collected.	total RNA	Total RNA was extracted from frozen HCC biopsies using TRIZOL Reagent following the manufacturer's protocol.	biotin	Five micrograms of total RNA were reverse-transcribed and labeled with biotin.	9606	The final cRNA obtained was hybridized to the GeneChip Human Genome U133 Plus 2.0 Array (Affymetrix, USA).	GeneChips were scanned using the Affymetrix GeneChip Scanner 3000	Gene expression data from HCC Tissue sample of hepatocellular carcinoma patient	The data was analysed using Partek Genomics Suite version 6.6. CEL files were imported into Partek with RMA background correction, quantile normalisation and log2 transformation.Batch effects were removed based on microarray scandate factor using Partek Batch-remove algorithm.	GPL570	Kam,,Hui	cmrhkm@nccs.com.sg	National Cancer Centre Singapore	11 Hospital Drive	Singapore	169610	Singapore	ftp://ftp.ncbi.nlm.nih.gov/geo/samples/GSM3428nnn/GSM3428782/suppl/GSM3428782_HCC_176T.CEL.gz	54675	M	HCC	Positive	176	55	Tumor sample
GSM3428783	Tumor (HCC 177T)	GSM3428783	Public on Oct 16 2018	Oct 15 2018	Oct 16 2018	RNA	1	Tumor sample from hepatocellular carcinoma patient	Homo sapiens	individual id: 177	disease state: HCC	tissue: Tumor sample	age: M	Sex: 52	hbv status: Positive	The tissues were frozen immediately after collection and were stored at -80 oC.	Patients with hepatocellular carcinoma were recruited at diagnosis according to the protocol approved by the Institutional Review Board. Informed consent was obtained from all subjects before Tissue samples were collected.	total RNA	Total RNA was extracted from frozen HCC biopsies using TRIZOL Reagent following the manufacturer's protocol.	biotin	Five micrograms of total RNA were reverse-transcribed and labeled with biotin.	9606	The final cRNA obtained was hybridized to the GeneChip Human Genome U133 Plus 2.0 Array (Affymetrix, USA).	GeneChips were scanned using the Affymetrix GeneChip Scanner 3000	Gene expression data from HCC Tissue sample of hepatocellular carcinoma patient	The data was analysed using Partek Genomics Suite version 6.6. CEL files were imported into Partek with RMA background correction, quantile normalisation and log2 transformation.Batch effects were removed based on microarray scandate factor using Partek Batch-remove algorithm.	GPL570	Kam,,Hui	cmrhkm@nccs.com.sg	National Cancer Centre Singapore	11 Hospital Drive	Singapore	169610	Singapore	ftp://ftp.ncbi.nlm.nih.gov/geo/samples/GSM3428nnn/GSM3428783/suppl/GSM3428783_HCC_177T.CEL.gz	54675	M	HCC	Positive	177	52	Tumor sample
GSM3428784	Tumor (HCC 178T)	GSM3428784	Public on Oct 16 2018	Oct 15 2018	Oct 16 2018	RNA	1	Tumor sample from hepatocellular carcinoma patient	Homo sapiens	individual id: 178	disease state: HCC	tissue: Tumor sample	age: F	Sex: 76	hbv status: Positive	The tissues were frozen immediately after collection and were stored at -80 oC.	Patients with hepatocellular carcinoma were recruited at diagnosis according to the protocol approved by the Institutional Review Board. Informed consent was obtained from all subjects before Tissue samples were collected.	total RNA	Total RNA was extracted from frozen HCC biopsies using TRIZOL Reagent following the manufacturer's protocol.	biotin	Five micrograms of total RNA were reverse-transcribed and labeled with biotin.	9606	The final cRNA obtained was hybridized to the GeneChip Human Genome U133 Plus 2.0 Array (Affymetrix, USA).	GeneChips were scanned using the Affymetrix GeneChip Scanner 3000	Gene expression data from HCC Tissue sample of hepatocellular carcinoma patient	The data was analysed using Partek Genomics Suite version 6.6. CEL files were imported into Partek with RMA background correction, quantile normalisation and log2 transformation.Batch effects were removed based on microarray scandate factor using Partek Batch-remove algorithm.	GPL570	Kam,,Hui	cmrhkm@nccs.com.sg	National Cancer Centre Singapore	11 Hospital Drive	Singapore	169610	Singapore	ftp://ftp.ncbi.nlm.nih.gov/geo/samples/GSM3428nnn/GSM3428784/suppl/GSM3428784_HCC_178T.CEL.gz	54675	F	HCC	Positive	178	76	Tumor sample
GSM3428785	Tumor (HCC 179T)	GSM3428785	Public on Oct 16 2018	Oct 15 2018	Oct 16 2018	RNA	1	Tumor sample from hepatocellular carcinoma patient	Homo sapiens	individual id: 179	disease state: HCC	tissue: Tumor sample	age: M	Sex: 53	hbv status: Positive	The tissues were frozen immediately after collection and were stored at -80 oC.	Patients with hepatocellular carcinoma were recruited at diagnosis according to the protocol approved by the Institutional Review Board. Informed consent was obtained from all subjects before Tissue samples were collected.	total RNA	Total RNA was extracted from frozen HCC biopsies using TRIZOL Reagent following the manufacturer's protocol.	biotin	Five micrograms of total RNA were reverse-transcribed and labeled with biotin.	9606	The final cRNA obtained was hybridized to the GeneChip Human Genome U133 Plus 2.0 Array (Affymetrix, USA).	GeneChips were scanned using the Affymetrix GeneChip Scanner 3000	Gene expression data from HCC Tissue sample of hepatocellular carcinoma patient	The data was analysed using Partek Genomics Suite version 6.6. CEL files were imported into Partek with RMA background correction, quantile normalisation and log2 transformation.Batch effects were removed based on microarray scandate factor using Partek Batch-remove algorithm.	GPL570	Kam,,Hui	cmrhkm@nccs.com.sg	National Cancer Centre Singapore	11 Hospital Drive	Singapore	169610	Singapore	ftp://ftp.ncbi.nlm.nih.gov/geo/samples/GSM3428nnn/GSM3428785/suppl/GSM3428785_HCC_179T.CEL.gz	54675	M	HCC	Positive	179	53	Tumor sample
GSM3428786	Adjacent Normal (HCC 53N)	GSM3428786	Public on Oct 16 2018	Oct 15 2018	Oct 16 2018	RNA	1	Adjacent Normal sample from hepatocellular carcinoma patient	Homo sapiens	individual id: 53	disease state: HCC	tissue: Adjacent Normal sample	age: F	Sex: 58	hbv status: Positive	The tissues were frozen immediately after collection and were stored at -80 oC.	Patients with hepatocellular carcinoma were recruited at diagnosis according to the protocol approved by the Institutional Review Board. Informed consent was obtained from all subjects before Tissue samples were collected.	total RNA	Total RNA was extracted from frozen HCC biopsies using TRIZOL Reagent following the manufacturer's protocol.	biotin	Five micrograms of total RNA were reverse-transcribed and labeled with biotin.	9606	The final cRNA obtained was hybridized to the GeneChip Human Genome U133 Plus 2.0 Array (Affymetrix, USA).	GeneChips were scanned using the Affymetrix GeneChip Scanner 3000	Gene expression data from Adjacent Normal tissue sample of hepatocellular carcinoma patient	The data was analysed using Partek Genomics Suite version 6.6. CEL files were imported into Partek with RMA background correction, quantile normalisation and log2 transformation.Batch effects were removed based on microarray scandate factor using Partek Batch-remove algorithm.	GPL570	Kam,,Hui	cmrhkm@nccs.com.sg	National Cancer Centre Singapore	11 Hospital Drive	Singapore	169610	Singapore	ftp://ftp.ncbi.nlm.nih.gov/geo/samples/GSM3428nnn/GSM3428786/suppl/GSM3428786_HCC_53N.CEL.gz	54675	F	HCC	Positive	53	58	Adjacent Normal sample
GSM3428787	Adjacent Normal (HCC 56N)	GSM3428787	Public on Oct 16 2018	Oct 15 2018	Oct 16 2018	RNA	1	Adjacent Normal sample from hepatocellular carcinoma patient	Homo sapiens	individual id: 56	disease state: HCC	tissue: Adjacent Normal sample	age: M	Sex: 51	hbv status: Positive	The tissues were frozen immediately after collection and were stored at -80 oC.	Patients with hepatocellular carcinoma were recruited at diagnosis according to the protocol approved by the Institutional Review Board. Informed consent was obtained from all subjects before Tissue samples were collected.	total RNA	Total RNA was extracted from frozen HCC biopsies using TRIZOL Reagent following the manufacturer's protocol.	biotin	Five micrograms of total RNA were reverse-transcribed and labeled with biotin.	9606	The final cRNA obtained was hybridized to the GeneChip Human Genome U133 Plus 2.0 Array (Affymetrix, USA).	GeneChips were scanned using the Affymetrix GeneChip Scanner 3000	Gene expression data from Adjacent Normal tissue sample of hepatocellular carcinoma patient	The data was analysed using Partek Genomics Suite version 6.6. CEL files were imported into Partek with RMA background correction, quantile normalisation and log2 transformation.Batch effects were removed based on microarray scandate factor using Partek Batch-remove algorithm.	GPL570	Kam,,Hui	cmrhkm@nccs.com.sg	National Cancer Centre Singapore	11 Hospital Drive	Singapore	169610	Singapore	ftp://ftp.ncbi.nlm.nih.gov/geo/samples/GSM3428nnn/GSM3428787/suppl/GSM3428787_HCC_56N.CEL.gz	54675	M	HCC	Positive	56	51	Adjacent Normal sample
GSM3428788	Adjacent Normal (HCC 60N)	GSM3428788	Public on Oct 16 2018	Oct 15 2018	Oct 16 2018	RNA	1	Adjacent Normal sample from hepatocellular carcinoma patient	Homo sapiens	individual id: 60	disease state: HCC	tissue: Adjacent Normal sample	age: M	Sex: 67	hbv status: Positive	The tissues were frozen immediately after collection and were stored at -80 oC.	Patients with hepatocellular carcinoma were recruited at diagnosis according to the protocol approved by the Institutional Review Board. Informed consent was obtained from all subjects before Tissue samples were collected.	total RNA	Total RNA was extracted from frozen HCC biopsies using TRIZOL Reagent following the manufacturer's protocol.	biotin	Five micrograms of total RNA were reverse-transcribed and labeled with biotin.	9606	The final cRNA obtained was hybridized to the GeneChip Human Genome U133 Plus 2.0 Array (Affymetrix, USA).	GeneChips were scanned using the Affymetrix GeneChip Scanner 3000	Gene expression data from Adjacent Normal tissue sample of hepatocellular carcinoma patient	The data was analysed using Partek Genomics Suite version 6.6. CEL files were imported into Partek with RMA background correction, quantile normalisation and log2 transformation.Batch effects were removed based on microarray scandate factor using Partek Batch-remove algorithm.	GPL570	Kam,,Hui	cmrhkm@nccs.com.sg	National Cancer Centre Singapore	11 Hospital Drive	Singapore	169610	Singapore	ftp://ftp.ncbi.nlm.nih.gov/geo/samples/GSM3428nnn/GSM3428788/suppl/GSM3428788_HCC_60N.CEL.gz	54675	M	HCC	Positive	60	67	Adjacent Normal sample
GSM3428789	Adjacent Normal (HCC 62N)	GSM3428789	Public on Oct 16 2018	Oct 15 2018	Oct 16 2018	RNA	1	Adjacent Normal sample from hepatocellular carcinoma patient	Homo sapiens	individual id: 62	disease state: HCC	tissue: Adjacent Normal sample	age: M	Sex: 66	hbv status: Positive	The tissues were frozen immediately after collection and were stored at -80 oC.	Patients with hepatocellular carcinoma were recruited at diagnosis according to the protocol approved by the Institutional Review Board. Informed consent was obtained from all subjects before Tissue samples were collected.	total RNA	Total RNA was extracted from frozen HCC biopsies using TRIZOL Reagent following the manufacturer's protocol.	biotin	Five micrograms of total RNA were reverse-transcribed and labeled with biotin.	9606	The final cRNA obtained was hybridized to the GeneChip Human Genome U133 Plus 2.0 Array (Affymetrix, USA).	GeneChips were scanned using the Affymetrix GeneChip Scanner 3000	Gene expression data from Adjacent Normal tissue sample of hepatocellular carcinoma patient	The data was analysed using Partek Genomics Suite version 6.6. CEL files were imported into Partek with RMA background correction, quantile normalisation and log2 transformation.Batch effects were removed based on microarray scandate factor using Partek Batch-remove algorithm.	GPL570	Kam,,Hui	cmrhkm@nccs.com.sg	National Cancer Centre Singapore	11 Hospital Drive	Singapore	169610	Singapore	ftp://ftp.ncbi.nlm.nih.gov/geo/samples/GSM3428nnn/GSM3428789/suppl/GSM3428789_HCC_62N.CEL.gz	54675	M	HCC	Positive	62	66	Adjacent Normal sample
GSM3428790	Adjacent Normal (HCC 64N)	GSM3428790	Public on Oct 16 2018	Oct 15 2018	Oct 16 2018	RNA	1	Adjacent Normal sample from hepatocellular carcinoma patient	Homo sapiens	individual id: 64	disease state: HCC	tissue: Adjacent Normal sample	age: M	Sex: 67	hbv status: Positive	The tissues were frozen immediately after collection and were stored at -80 oC.	Patients with hepatocellular carcinoma were recruited at diagnosis according to the protocol approved by the Institutional Review Board. Informed consent was obtained from all subjects before Tissue samples were collected.	total RNA	Total RNA was extracted from frozen HCC biopsies using TRIZOL Reagent following the manufacturer's protocol.	biotin	Five micrograms of total RNA were reverse-transcribed and labeled with biotin.	9606	The final cRNA obtained was hybridized to the GeneChip Human Genome U133 Plus 2.0 Array (Affymetrix, USA).	GeneChips were scanned using the Affymetrix GeneChip Scanner 3000	Gene expression data from Adjacent Normal tissue sample of hepatocellular carcinoma patient	The data was analysed using Partek Genomics Suite version 6.6. CEL files were imported into Partek with RMA background correction, quantile normalisation and log2 transformation.Batch effects were removed based on microarray scandate factor using Partek Batch-remove algorithm.	GPL570	Kam,,Hui	cmrhkm@nccs.com.sg	National Cancer Centre Singapore	11 Hospital Drive	Singapore	169610	Singapore	ftp://ftp.ncbi.nlm.nih.gov/geo/samples/GSM3428nnn/GSM3428790/suppl/GSM3428790_HCC_64N.CEL.gz	54675	M	HCC	Positive	64	67	Adjacent Normal sample
GSM3428791	Adjacent Normal (HCC 65N)	GSM3428791	Public on Oct 16 2018	Oct 15 2018	Oct 16 2018	RNA	1	Adjacent Normal sample from hepatocellular carcinoma patient	Homo sapiens	individual id: 65	disease state: HCC	tissue: Adjacent Normal sample	age: M	Sex: 76	hbv status: Positive	The tissues were frozen immediately after collection and were stored at -80 oC.	Patients with hepatocellular carcinoma were recruited at diagnosis according to the protocol approved by the Institutional Review Board. Informed consent was obtained from all subjects before Tissue samples were collected.	total RNA	Total RNA was extracted from frozen HCC biopsies using TRIZOL Reagent following the manufacturer's protocol.	biotin	Five micrograms of total RNA were reverse-transcribed and labeled with biotin.	9606	The final cRNA obtained was hybridized to the GeneChip Human Genome U133 Plus 2.0 Array (Affymetrix, USA).	GeneChips were scanned using the Affymetrix GeneChip Scanner 3000	Gene expression data from Adjacent Normal tissue sample of hepatocellular carcinoma patient	The data was analysed using Partek Genomics Suite version 6.6. CEL files were imported into Partek with RMA background correction, quantile normalisation and log2 transformation.Batch effects were removed based on microarray scandate factor using Partek Batch-remove algorithm.	GPL570	Kam,,Hui	cmrhkm@nccs.com.sg	National Cancer Centre Singapore	11 Hospital Drive	Singapore	169610	Singapore	ftp://ftp.ncbi.nlm.nih.gov/geo/samples/GSM3428nnn/GSM3428791/suppl/GSM3428791_HCC_65N.CEL.gz	54675	M	HCC	Positive	65	76	Adjacent Normal sample
GSM3428792	Adjacent Normal (HCC 66N)	GSM3428792	Public on Oct 16 2018	Oct 15 2018	Oct 16 2018	RNA	1	Adjacent Normal sample from hepatocellular carcinoma patient	Homo sapiens	individual id: 66	disease state: HCC	tissue: Adjacent Normal sample	age: M	Sex: 50	hbv status: Positive	The tissues were frozen immediately after collection and were stored at -80 oC.	Patients with hepatocellular carcinoma were recruited at diagnosis according to the protocol approved by the Institutional Review Board. Informed consent was obtained from all subjects before Tissue samples were collected.	total RNA	Total RNA was extracted from frozen HCC biopsies using TRIZOL Reagent following the manufacturer's protocol.	biotin	Five micrograms of total RNA were reverse-transcribed and labeled with biotin.	9606	The final cRNA obtained was hybridized to the GeneChip Human Genome U133 Plus 2.0 Array (Affymetrix, USA).	GeneChips were scanned using the Affymetrix GeneChip Scanner 3000	Gene expression data from Adjacent Normal tissue sample of hepatocellular carcinoma patient	The data was analysed using Partek Genomics Suite version 6.6. CEL files were imported into Partek with RMA background correction, quantile normalisation and log2 transformation.Batch effects were removed based on microarray scandate factor using Partek Batch-remove algorithm.	GPL570	Kam,,Hui	cmrhkm@nccs.com.sg	National Cancer Centre Singapore	11 Hospital Drive	Singapore	169610	Singapore	ftp://ftp.ncbi.nlm.nih.gov/geo/samples/GSM3428nnn/GSM3428792/suppl/GSM3428792_HCC_66N.CEL.gz	54675	M	HCC	Positive	66	50	Adjacent Normal sample
GSM3428793	Adjacent Normal (HCC 67N)	GSM3428793	Public on Oct 16 2018	Oct 15 2018	Oct 16 2018	RNA	1	Adjacent Normal sample from hepatocellular carcinoma patient	Homo sapiens	individual id: 67	disease state: HCC	tissue: Adjacent Normal sample	age: M	Sex: 30	hbv status: Positive	The tissues were frozen immediately after collection and were stored at -80 oC.	Patients with hepatocellular carcinoma were recruited at diagnosis according to the protocol approved by the Institutional Review Board. Informed consent was obtained from all subjects before Tissue samples were collected.	total RNA	Total RNA was extracted from frozen HCC biopsies using TRIZOL Reagent following the manufacturer's protocol.	biotin	Five micrograms of total RNA were reverse-transcribed and labeled with biotin.	9606	The final cRNA obtained was hybridized to the GeneChip Human Genome U133 Plus 2.0 Array (Affymetrix, USA).	GeneChips were scanned using the Affymetrix GeneChip Scanner 3000	Gene expression data from Adjacent Normal tissue sample of hepatocellular carcinoma patient	The data was analysed using Partek Genomics Suite version 6.6. CEL files were imported into Partek with RMA background correction, quantile normalisation and log2 transformation.Batch effects were removed based on microarray scandate factor using Partek Batch-remove algorithm.	GPL570	Kam,,Hui	cmrhkm@nccs.com.sg	National Cancer Centre Singapore	11 Hospital Drive	Singapore	169610	Singapore	ftp://ftp.ncbi.nlm.nih.gov/geo/samples/GSM3428nnn/GSM3428793/suppl/GSM3428793_HCC_67N.CEL.gz	54675	M	HCC	Positive	67	30	Adjacent Normal sample
GSM3428794	Adjacent Normal (HCC 68N)	GSM3428794	Public on Oct 16 2018	Oct 15 2018	Oct 16 2018	RNA	1	Adjacent Normal sample from hepatocellular carcinoma patient	Homo sapiens	individual id: 68	disease state: HCC	tissue: Adjacent Normal sample	age: M	Sex: 54	hbv status: Positive	The tissues were frozen immediately after collection and were stored at -80 oC.	Patients with hepatocellular carcinoma were recruited at diagnosis according to the protocol approved by the Institutional Review Board. Informed consent was obtained from all subjects before Tissue samples were collected.	total RNA	Total RNA was extracted from frozen HCC biopsies using TRIZOL Reagent following the manufacturer's protocol.	biotin	Five micrograms of total RNA were reverse-transcribed and labeled with biotin.	9606	The final cRNA obtained was hybridized to the GeneChip Human Genome U133 Plus 2.0 Array (Affymetrix, USA).	GeneChips were scanned using the Affymetrix GeneChip Scanner 3000	Gene expression data from Adjacent Normal tissue sample of hepatocellular carcinoma patient	The data was analysed using Partek Genomics Suite version 6.6. CEL files were imported into Partek with RMA background correction, quantile normalisation and log2 transformation.Batch effects were removed based on microarray scandate factor using Partek Batch-remove algorithm.	GPL570	Kam,,Hui	cmrhkm@nccs.com.sg	National Cancer Centre Singapore	11 Hospital Drive	Singapore	169610	Singapore	ftp://ftp.ncbi.nlm.nih.gov/geo/samples/GSM3428nnn/GSM3428794/suppl/GSM3428794_HCC_68N.CEL.gz	54675	M	HCC	Positive	68	54	Adjacent Normal sample
GSM3428795	Adjacent Normal (HCC 71N)	GSM3428795	Public on Oct 16 2018	Oct 15 2018	Oct 16 2018	RNA	1	Adjacent Normal sample from hepatocellular carcinoma patient	Homo sapiens	individual id: 71	disease state: HCC	tissue: Adjacent Normal sample	age: M	Sex: 33	hbv status: Positive	The tissues were frozen immediately after collection and were stored at -80 oC.	Patients with hepatocellular carcinoma were recruited at diagnosis according to the protocol approved by the Institutional Review Board. Informed consent was obtained from all subjects before Tissue samples were collected.	total RNA	Total RNA was extracted from frozen HCC biopsies using TRIZOL Reagent following the manufacturer's protocol.	biotin	Five micrograms of total RNA were reverse-transcribed and labeled with biotin.	9606	The final cRNA obtained was hybridized to the GeneChip Human Genome U133 Plus 2.0 Array (Affymetrix, USA).	GeneChips were scanned using the Affymetrix GeneChip Scanner 3000	Gene expression data from Adjacent Normal tissue sample of hepatocellular carcinoma patient	The data was analysed using Partek Genomics Suite version 6.6. CEL files were imported into Partek with RMA background correction, quantile normalisation and log2 transformation.Batch effects were removed based on microarray scandate factor using Partek Batch-remove algorithm.	GPL570	Kam,,Hui	cmrhkm@nccs.com.sg	National Cancer Centre Singapore	11 Hospital Drive	Singapore	169610	Singapore	ftp://ftp.ncbi.nlm.nih.gov/geo/samples/GSM3428nnn/GSM3428795/suppl/GSM3428795_HCC_71N.CEL.gz	54675	M	HCC	Positive	71	33	Adjacent Normal sample
GSM3428796	Adjacent Normal (HCC 72N)	GSM3428796	Public on Oct 16 2018	Oct 15 2018	Oct 16 2018	RNA	1	Adjacent Normal sample from hepatocellular carcinoma patient	Homo sapiens	individual id: 72	disease state: HCC	tissue: Adjacent Normal sample	age: M	Sex: 61	hbv status: Positive	The tissues were frozen immediately after collection and were stored at -80 oC.	Patients with hepatocellular carcinoma were recruited at diagnosis according to the protocol approved by the Institutional Review Board. Informed consent was obtained from all subjects before Tissue samples were collected.	total RNA	Total RNA was extracted from frozen HCC biopsies using TRIZOL Reagent following the manufacturer's protocol.	biotin	Five micrograms of total RNA were reverse-transcribed and labeled with biotin.	9606	The final cRNA obtained was hybridized to the GeneChip Human Genome U133 Plus 2.0 Array (Affymetrix, USA).	GeneChips were scanned using the Affymetrix GeneChip Scanner 3000	Gene expression data from Adjacent Normal tissue sample of hepatocellular carcinoma patient	The data was analysed using Partek Genomics Suite version 6.6. CEL files were imported into Partek with RMA background correction, quantile normalisation and log2 transformation.Batch effects were removed based on microarray scandate factor using Partek Batch-remove algorithm.	GPL570	Kam,,Hui	cmrhkm@nccs.com.sg	National Cancer Centre Singapore	11 Hospital Drive	Singapore	169610	Singapore	ftp://ftp.ncbi.nlm.nih.gov/geo/samples/GSM3428nnn/GSM3428796/suppl/GSM3428796_HCC_72N.CEL.gz	54675	M	HCC	Positive	72	61	Adjacent Normal sample
GSM3428797	Adjacent Normal (HCC 73N)	GSM3428797	Public on Oct 16 2018	Oct 15 2018	Oct 16 2018	RNA	1	Adjacent Normal sample from hepatocellular carcinoma patient	Homo sapiens	individual id: 73	disease state: HCC	tissue: Adjacent Normal sample	age: M	Sex: 51	hbv status: Positive	The tissues were frozen immediately after collection and were stored at -80 oC.	Patients with hepatocellular carcinoma were recruited at diagnosis according to the protocol approved by the Institutional Review Board. Informed consent was obtained from all subjects before Tissue samples were collected.	total RNA	Total RNA was extracted from frozen HCC biopsies using TRIZOL Reagent following the manufacturer's protocol.	biotin	Five micrograms of total RNA were reverse-transcribed and labeled with biotin.	9606	The final cRNA obtained was hybridized to the GeneChip Human Genome U133 Plus 2.0 Array (Affymetrix, USA).	GeneChips were scanned using the Affymetrix GeneChip Scanner 3000	Gene expression data from Adjacent Normal tissue sample of hepatocellular carcinoma patient	The data was analysed using Partek Genomics Suite version 6.6. CEL files were imported into Partek with RMA background correction, quantile normalisation and log2 transformation.Batch effects were removed based on microarray scandate factor using Partek Batch-remove algorithm.	GPL570	Kam,,Hui	cmrhkm@nccs.com.sg	National Cancer Centre Singapore	11 Hospital Drive	Singapore	169610	Singapore	ftp://ftp.ncbi.nlm.nih.gov/geo/samples/GSM3428nnn/GSM3428797/suppl/GSM3428797_HCC_73N.CEL.gz	54675	M	HCC	Positive	73	51	Adjacent Normal sample
GSM3428798	Adjacent Normal (HCC 75N)	GSM3428798	Public on Oct 16 2018	Oct 15 2018	Oct 16 2018	RNA	1	Adjacent Normal sample from hepatocellular carcinoma patient	Homo sapiens	individual id: 75	disease state: HCC	tissue: Adjacent Normal sample	age: M	Sex: 38	hbv status: Positive	The tissues were frozen immediately after collection and were stored at -80 oC.	Patients with hepatocellular carcinoma were recruited at diagnosis according to the protocol approved by the Institutional Review Board. Informed consent was obtained from all subjects before Tissue samples were collected.	total RNA	Total RNA was extracted from frozen HCC biopsies using TRIZOL Reagent following the manufacturer's protocol.	biotin	Five micrograms of total RNA were reverse-transcribed and labeled with biotin.	9606	The final cRNA obtained was hybridized to the GeneChip Human Genome U133 Plus 2.0 Array (Affymetrix, USA).	GeneChips were scanned using the Affymetrix GeneChip Scanner 3000	Gene expression data from Adjacent Normal tissue sample of hepatocellular carcinoma patient	The data was analysed using Partek Genomics Suite version 6.6. CEL files were imported into Partek with RMA background correction, quantile normalisation and log2 transformation.Batch effects were removed based on microarray scandate factor using Partek Batch-remove algorithm.	GPL570	Kam,,Hui	cmrhkm@nccs.com.sg	National Cancer Centre Singapore	11 Hospital Drive	Singapore	169610	Singapore	ftp://ftp.ncbi.nlm.nih.gov/geo/samples/GSM3428nnn/GSM3428798/suppl/GSM3428798_HCC_75N.CEL.gz	54675	M	HCC	Positive	75	38	Adjacent Normal sample
GSM3428799	Adjacent Normal (HCC 77N)	GSM3428799	Public on Oct 16 2018	Oct 15 2018	Oct 16 2018	RNA	1	Adjacent Normal sample from hepatocellular carcinoma patient	Homo sapiens	individual id: 77	disease state: HCC	tissue: Adjacent Normal sample	age: M	Sex: 79	hbv status: Positive	The tissues were frozen immediately after collection and were stored at -80 oC.	Patients with hepatocellular carcinoma were recruited at diagnosis according to the protocol approved by the Institutional Review Board. Informed consent was obtained from all subjects before Tissue samples were collected.	total RNA	Total RNA was extracted from frozen HCC biopsies using TRIZOL Reagent following the manufacturer's protocol.	biotin	Five micrograms of total RNA were reverse-transcribed and labeled with biotin.	9606	The final cRNA obtained was hybridized to the GeneChip Human Genome U133 Plus 2.0 Array (Affymetrix, USA).	GeneChips were scanned using the Affymetrix GeneChip Scanner 3000	Gene expression data from Adjacent Normal tissue sample of hepatocellular carcinoma patient	The data was analysed using Partek Genomics Suite version 6.6. CEL files were imported into Partek with RMA background correction, quantile normalisation and log2 transformation.Batch effects were removed based on microarray scandate factor using Partek Batch-remove algorithm.	GPL570	Kam,,Hui	cmrhkm@nccs.com.sg	National Cancer Centre Singapore	11 Hospital Drive	Singapore	169610	Singapore	ftp://ftp.ncbi.nlm.nih.gov/geo/samples/GSM3428nnn/GSM3428799/suppl/GSM3428799_HCC_77N.CEL.gz	54675	M	HCC	Positive	77	79	Adjacent Normal sample
GSM3428800	Adjacent Normal (HCC 78N)	GSM3428800	Public on Oct 16 2018	Oct 15 2018	Oct 16 2018	RNA	1	Adjacent Normal sample from hepatocellular carcinoma patient	Homo sapiens	individual id: 78	disease state: HCC	tissue: Adjacent Normal sample	age: M	Sex: 68	hbv status: Positive	The tissues were frozen immediately after collection and were stored at -80 oC.	Patients with hepatocellular carcinoma were recruited at diagnosis according to the protocol approved by the Institutional Review Board. Informed consent was obtained from all subjects before Tissue samples were collected.	total RNA	Total RNA was extracted from frozen HCC biopsies using TRIZOL Reagent following the manufacturer's protocol.	biotin	Five micrograms of total RNA were reverse-transcribed and labeled with biotin.	9606	The final cRNA obtained was hybridized to the GeneChip Human Genome U133 Plus 2.0 Array (Affymetrix, USA).	GeneChips were scanned using the Affymetrix GeneChip Scanner 3000	Gene expression data from Adjacent Normal tissue sample of hepatocellular carcinoma patient	The data was analysed using Partek Genomics Suite version 6.6. CEL files were imported into Partek with RMA background correction, quantile normalisation and log2 transformation.Batch effects were removed based on microarray scandate factor using Partek Batch-remove algorithm.	GPL570	Kam,,Hui	cmrhkm@nccs.com.sg	National Cancer Centre Singapore	11 Hospital Drive	Singapore	169610	Singapore	ftp://ftp.ncbi.nlm.nih.gov/geo/samples/GSM3428nnn/GSM3428800/suppl/GSM3428800_HCC_78N.CEL.gz	54675	M	HCC	Positive	78	68	Adjacent Normal sample
GSM3428801	Adjacent Normal (HCC 79N)	GSM3428801	Public on Oct 16 2018	Oct 15 2018	Oct 16 2018	RNA	1	Adjacent Normal sample from hepatocellular carcinoma patient	Homo sapiens	individual id: 79	disease state: HCC	tissue: Adjacent Normal sample	age: M	Sex: 59	hbv status: Positive	The tissues were frozen immediately after collection and were stored at -80 oC.	Patients with hepatocellular carcinoma were recruited at diagnosis according to the protocol approved by the Institutional Review Board. Informed consent was obtained from all subjects before Tissue samples were collected.	total RNA	Total RNA was extracted from frozen HCC biopsies using TRIZOL Reagent following the manufacturer's protocol.	biotin	Five micrograms of total RNA were reverse-transcribed and labeled with biotin.	9606	The final cRNA obtained was hybridized to the GeneChip Human Genome U133 Plus 2.0 Array (Affymetrix, USA).	GeneChips were scanned using the Affymetrix GeneChip Scanner 3000	Gene expression data from Adjacent Normal tissue sample of hepatocellular carcinoma patient	The data was analysed using Partek Genomics Suite version 6.6. CEL files were imported into Partek with RMA background correction, quantile normalisation and log2 transformation.Batch effects were removed based on microarray scandate factor using Partek Batch-remove algorithm.	GPL570	Kam,,Hui	cmrhkm@nccs.com.sg	National Cancer Centre Singapore	11 Hospital Drive	Singapore	169610	Singapore	ftp://ftp.ncbi.nlm.nih.gov/geo/samples/GSM3428nnn/GSM3428801/suppl/GSM3428801_HCC_79N.CEL.gz	54675	M	HCC	Positive	79	59	Adjacent Normal sample
GSM3428802	Adjacent Normal (HCC 80N)	GSM3428802	Public on Oct 16 2018	Oct 15 2018	Oct 16 2018	RNA	1	Adjacent Normal sample from hepatocellular carcinoma patient	Homo sapiens	individual id: 80	disease state: HCC	tissue: Adjacent Normal sample	age: M	Sex: 72	hbv status: Positive	The tissues were frozen immediately after collection and were stored at -80 oC.	Patients with hepatocellular carcinoma were recruited at diagnosis according to the protocol approved by the Institutional Review Board. Informed consent was obtained from all subjects before Tissue samples were collected.	total RNA	Total RNA was extracted from frozen HCC biopsies using TRIZOL Reagent following the manufacturer's protocol.	biotin	Five micrograms of total RNA were reverse-transcribed and labeled with biotin.	9606	The final cRNA obtained was hybridized to the GeneChip Human Genome U133 Plus 2.0 Array (Affymetrix, USA).	GeneChips were scanned using the Affymetrix GeneChip Scanner 3000	Gene expression data from Adjacent Normal tissue sample of hepatocellular carcinoma patient	The data was analysed using Partek Genomics Suite version 6.6. CEL files were imported into Partek with RMA background correction, quantile normalisation and log2 transformation.Batch effects were removed based on microarray scandate factor using Partek Batch-remove algorithm.	GPL570	Kam,,Hui	cmrhkm@nccs.com.sg	National Cancer Centre Singapore	11 Hospital Drive	Singapore	169610	Singapore	ftp://ftp.ncbi.nlm.nih.gov/geo/samples/GSM3428nnn/GSM3428802/suppl/GSM3428802_HCC_80N.CEL.gz	54675	M	HCC	Positive	80	72	Adjacent Normal sample
GSM3428803	Adjacent Normal (HCC 81N)	GSM3428803	Public on Oct 16 2018	Oct 15 2018	Oct 16 2018	RNA	1	Adjacent Normal sample from hepatocellular carcinoma patient	Homo sapiens	individual id: 81	disease state: HCC	tissue: Adjacent Normal sample	age: M	Sex: 57	hbv status: Positive	The tissues were frozen immediately after collection and were stored at -80 oC.	Patients with hepatocellular carcinoma were recruited at diagnosis according to the protocol approved by the Institutional Review Board. Informed consent was obtained from all subjects before Tissue samples were collected.	total RNA	Total RNA was extracted from frozen HCC biopsies using TRIZOL Reagent following the manufacturer's protocol.	biotin	Five micrograms of total RNA were reverse-transcribed and labeled with biotin.	9606	The final cRNA obtained was hybridized to the GeneChip Human Genome U133 Plus 2.0 Array (Affymetrix, USA).	GeneChips were scanned using the Affymetrix GeneChip Scanner 3000	Gene expression data from Adjacent Normal tissue sample of hepatocellular carcinoma patient	The data was analysed using Partek Genomics Suite version 6.6. CEL files were imported into Partek with RMA background correction, quantile normalisation and log2 transformation.Batch effects were removed based on microarray scandate factor using Partek Batch-remove algorithm.	GPL570	Kam,,Hui	cmrhkm@nccs.com.sg	National Cancer Centre Singapore	11 Hospital Drive	Singapore	169610	Singapore	ftp://ftp.ncbi.nlm.nih.gov/geo/samples/GSM3428nnn/GSM3428803/suppl/GSM3428803_HCC_81N.CEL.gz	54675	M	HCC	Positive	81	57	Adjacent Normal sample
GSM3428804	Adjacent Normal (HCC 82N)	GSM3428804	Public on Oct 16 2018	Oct 15 2018	Oct 16 2018	RNA	1	Adjacent Normal sample from hepatocellular carcinoma patient	Homo sapiens	individual id: 82	disease state: HCC	tissue: Adjacent Normal sample	age: F	Sex: 52	hbv status: Positive	The tissues were frozen immediately after collection and were stored at -80 oC.	Patients with hepatocellular carcinoma were recruited at diagnosis according to the protocol approved by the Institutional Review Board. Informed consent was obtained from all subjects before Tissue samples were collected.	total RNA	Total RNA was extracted from frozen HCC biopsies using TRIZOL Reagent following the manufacturer's protocol.	biotin	Five micrograms of total RNA were reverse-transcribed and labeled with biotin.	9606	The final cRNA obtained was hybridized to the GeneChip Human Genome U133 Plus 2.0 Array (Affymetrix, USA).	GeneChips were scanned using the Affymetrix GeneChip Scanner 3000	Gene expression data from Adjacent Normal tissue sample of hepatocellular carcinoma patient	The data was analysed using Partek Genomics Suite version 6.6. CEL files were imported into Partek with RMA background correction, quantile normalisation and log2 transformation.Batch effects were removed based on microarray scandate factor using Partek Batch-remove algorithm.	GPL570	Kam,,Hui	cmrhkm@nccs.com.sg	National Cancer Centre Singapore	11 Hospital Drive	Singapore	169610	Singapore	ftp://ftp.ncbi.nlm.nih.gov/geo/samples/GSM3428nnn/GSM3428804/suppl/GSM3428804_HCC_82N.CEL.gz	54675	F	HCC	Positive	82	52	Adjacent Normal sample
GSM3428805	Adjacent Normal (HCC 83N)	GSM3428805	Public on Oct 16 2018	Oct 15 2018	Oct 16 2018	RNA	1	Adjacent Normal sample from hepatocellular carcinoma patient	Homo sapiens	individual id: 83	disease state: HCC	tissue: Adjacent Normal sample	age: M	Sex: 57	hbv status: Positive	The tissues were frozen immediately after collection and were stored at -80 oC.	Patients with hepatocellular carcinoma were recruited at diagnosis according to the protocol approved by the Institutional Review Board. Informed consent was obtained from all subjects before Tissue samples were collected.	total RNA	Total RNA was extracted from frozen HCC biopsies using TRIZOL Reagent following the manufacturer's protocol.	biotin	Five micrograms of total RNA were reverse-transcribed and labeled with biotin.	9606	The final cRNA obtained was hybridized to the GeneChip Human Genome U133 Plus 2.0 Array (Affymetrix, USA).	GeneChips were scanned using the Affymetrix GeneChip Scanner 3000	Gene expression data from Adjacent Normal tissue sample of hepatocellular carcinoma patient	The data was analysed using Partek Genomics Suite version 6.6. CEL files were imported into Partek with RMA background correction, quantile normalisation and log2 transformation.Batch effects were removed based on microarray scandate factor using Partek Batch-remove algorithm.	GPL570	Kam,,Hui	cmrhkm@nccs.com.sg	National Cancer Centre Singapore	11 Hospital Drive	Singapore	169610	Singapore	ftp://ftp.ncbi.nlm.nih.gov/geo/samples/GSM3428nnn/GSM3428805/suppl/GSM3428805_HCC_83N.CEL.gz	54675	M	HCC	Positive	83	57	Adjacent Normal sample
GSM3428806	Adjacent Normal (HCC 84N)	GSM3428806	Public on Oct 16 2018	Oct 15 2018	Oct 16 2018	RNA	1	Adjacent Normal sample from hepatocellular carcinoma patient	Homo sapiens	individual id: 84	disease state: HCC	tissue: Adjacent Normal sample	age: F	Sex: 35	hbv status: Positive	The tissues were frozen immediately after collection and were stored at -80 oC.	Patients with hepatocellular carcinoma were recruited at diagnosis according to the protocol approved by the Institutional Review Board. Informed consent was obtained from all subjects before Tissue samples were collected.	total RNA	Total RNA was extracted from frozen HCC biopsies using TRIZOL Reagent following the manufacturer's protocol.	biotin	Five micrograms of total RNA were reverse-transcribed and labeled with biotin.	9606	The final cRNA obtained was hybridized to the GeneChip Human Genome U133 Plus 2.0 Array (Affymetrix, USA).	GeneChips were scanned using the Affymetrix GeneChip Scanner 3000	Gene expression data from Adjacent Normal tissue sample of hepatocellular carcinoma patient	The data was analysed using Partek Genomics Suite version 6.6. CEL files were imported into Partek with RMA background correction, quantile normalisation and log2 transformation.Batch effects were removed based on microarray scandate factor using Partek Batch-remove algorithm.	GPL570	Kam,,Hui	cmrhkm@nccs.com.sg	National Cancer Centre Singapore	11 Hospital Drive	Singapore	169610	Singapore	ftp://ftp.ncbi.nlm.nih.gov/geo/samples/GSM3428nnn/GSM3428806/suppl/GSM3428806_HCC_84N.CEL.gz	54675	F	HCC	Positive	84	35	Adjacent Normal sample
GSM3428807	Adjacent Normal (HCC 85N)	GSM3428807	Public on Oct 16 2018	Oct 15 2018	Oct 16 2018	RNA	1	Adjacent Normal sample from hepatocellular carcinoma patient	Homo sapiens	individual id: 85	disease state: HCC	tissue: Adjacent Normal sample	age: M	Sex: 57	hbv status: Positive	The tissues were frozen immediately after collection and were stored at -80 oC.	Patients with hepatocellular carcinoma were recruited at diagnosis according to the protocol approved by the Institutional Review Board. Informed consent was obtained from all subjects before Tissue samples were collected.	total RNA	Total RNA was extracted from frozen HCC biopsies using TRIZOL Reagent following the manufacturer's protocol.	biotin	Five micrograms of total RNA were reverse-transcribed and labeled with biotin.	9606	The final cRNA obtained was hybridized to the GeneChip Human Genome U133 Plus 2.0 Array (Affymetrix, USA).	GeneChips were scanned using the Affymetrix GeneChip Scanner 3000	Gene expression data from Adjacent Normal tissue sample of hepatocellular carcinoma patient	The data was analysed using Partek Genomics Suite version 6.6. CEL files were imported into Partek with RMA background correction, quantile normalisation and log2 transformation.Batch effects were removed based on microarray scandate factor using Partek Batch-remove algorithm.	GPL570	Kam,,Hui	cmrhkm@nccs.com.sg	National Cancer Centre Singapore	11 Hospital Drive	Singapore	169610	Singapore	ftp://ftp.ncbi.nlm.nih.gov/geo/samples/GSM3428nnn/GSM3428807/suppl/GSM3428807_HCC_85N.CEL.gz	54675	M	HCC	Positive	85	57	Adjacent Normal sample
GSM3428808	Adjacent Normal (HCC 162N)	GSM3428808	Public on Oct 16 2018	Oct 15 2018	Oct 16 2018	RNA	1	Adjacent Normal sample from hepatocellular carcinoma patient	Homo sapiens	individual id: 162	disease state: HCC	tissue: Adjacent Normal sample	age: M	Sex: 62	hbv status: Positive	The tissues were frozen immediately after collection and were stored at -80 oC.	Patients with hepatocellular carcinoma were recruited at diagnosis according to the protocol approved by the Institutional Review Board. Informed consent was obtained from all subjects before Tissue samples were collected.	total RNA	Total RNA was extracted from frozen HCC biopsies using TRIZOL Reagent following the manufacturer's protocol.	biotin	Five micrograms of total RNA were reverse-transcribed and labeled with biotin.	9606	The final cRNA obtained was hybridized to the GeneChip Human Genome U133 Plus 2.0 Array (Affymetrix, USA).	GeneChips were scanned using the Affymetrix GeneChip Scanner 3000	Gene expression data from Adjacent Normal tissue sample of hepatocellular carcinoma patient	The data was analysed using Partek Genomics Suite version 6.6. CEL files were imported into Partek with RMA background correction, quantile normalisation and log2 transformation.Batch effects were removed based on microarray scandate factor using Partek Batch-remove algorithm.	GPL570	Kam,,Hui	cmrhkm@nccs.com.sg	National Cancer Centre Singapore	11 Hospital Drive	Singapore	169610	Singapore	ftp://ftp.ncbi.nlm.nih.gov/geo/samples/GSM3428nnn/GSM3428808/suppl/GSM3428808_HCC_162N.CEL.gz	54675	M	HCC	Positive	162	62	Adjacent Normal sample
GSM3428809	Adjacent Normal (HCC 165N)	GSM3428809	Public on Oct 16 2018	Oct 15 2018	Oct 16 2018	RNA	1	Adjacent Normal sample from hepatocellular carcinoma patient	Homo sapiens	individual id: 165	disease state: HCC	tissue: Adjacent Normal sample	age: M	Sex: 56	hbv status: Positive	The tissues were frozen immediately after collection and were stored at -80 oC.	Patients with hepatocellular carcinoma were recruited at diagnosis according to the protocol approved by the Institutional Review Board. Informed consent was obtained from all subjects before Tissue samples were collected.	total RNA	Total RNA was extracted from frozen HCC biopsies using TRIZOL Reagent following the manufacturer's protocol.	biotin	Five micrograms of total RNA were reverse-transcribed and labeled with biotin.	9606	The final cRNA obtained was hybridized to the GeneChip Human Genome U133 Plus 2.0 Array (Affymetrix, USA).	GeneChips were scanned using the Affymetrix GeneChip Scanner 3000	Gene expression data from Adjacent Normal tissue sample of hepatocellular carcinoma patient	The data was analysed using Partek Genomics Suite version 6.6. CEL files were imported into Partek with RMA background correction, quantile normalisation and log2 transformation.Batch effects were removed based on microarray scandate factor using Partek Batch-remove algorithm.	GPL570	Kam,,Hui	cmrhkm@nccs.com.sg	National Cancer Centre Singapore	11 Hospital Drive	Singapore	169610	Singapore	ftp://ftp.ncbi.nlm.nih.gov/geo/samples/GSM3428nnn/GSM3428809/suppl/GSM3428809_HCC_165N.CEL.gz	54675	M	HCC	Positive	165	56	Adjacent Normal sample
GSM3428810	Adjacent Normal (HCC 166N)	GSM3428810	Public on Oct 16 2018	Oct 15 2018	Oct 16 2018	RNA	1	Adjacent Normal sample from hepatocellular carcinoma patient	Homo sapiens	individual id: 166	disease state: HCC	tissue: Adjacent Normal sample	age: M	Sex: 81	hbv status: Positive	The tissues were frozen immediately after collection and were stored at -80 oC.	Patients with hepatocellular carcinoma were recruited at diagnosis according to the protocol approved by the Institutional Review Board. Informed consent was obtained from all subjects before Tissue samples were collected.	total RNA	Total RNA was extracted from frozen HCC biopsies using TRIZOL Reagent following the manufacturer's protocol.	biotin	Five micrograms of total RNA were reverse-transcribed and labeled with biotin.	9606	The final cRNA obtained was hybridized to the GeneChip Human Genome U133 Plus 2.0 Array (Affymetrix, USA).	GeneChips were scanned using the Affymetrix GeneChip Scanner 3000	Gene expression data from Adjacent Normal tissue sample of hepatocellular carcinoma patient	The data was analysed using Partek Genomics Suite version 6.6. CEL files were imported into Partek with RMA background correction, quantile normalisation and log2 transformation.Batch effects were removed based on microarray scandate factor using Partek Batch-remove algorithm.	GPL570	Kam,,Hui	cmrhkm@nccs.com.sg	National Cancer Centre Singapore	11 Hospital Drive	Singapore	169610	Singapore	ftp://ftp.ncbi.nlm.nih.gov/geo/samples/GSM3428nnn/GSM3428810/suppl/GSM3428810_HCC_166N.CEL.gz	54675	M	HCC	Positive	166	81	Adjacent Normal sample
GSM3428811	Adjacent Normal (HCC 167N)	GSM3428811	Public on Oct 16 2018	Oct 15 2018	Oct 16 2018	RNA	1	Adjacent Normal sample from hepatocellular carcinoma patient	Homo sapiens	individual id: 167	disease state: HCC	tissue: Adjacent Normal sample	age: M	Sex: 77	hbv status: Positive	The tissues were frozen immediately after collection and were stored at -80 oC.	Patients with hepatocellular carcinoma were recruited at diagnosis according to the protocol approved by the Institutional Review Board. Informed consent was obtained from all subjects before Tissue samples were collected.	total RNA	Total RNA was extracted from frozen HCC biopsies using TRIZOL Reagent following the manufacturer's protocol.	biotin	Five micrograms of total RNA were reverse-transcribed and labeled with biotin.	9606	The final cRNA obtained was hybridized to the GeneChip Human Genome U133 Plus 2.0 Array (Affymetrix, USA).	GeneChips were scanned using the Affymetrix GeneChip Scanner 3000	Gene expression data from Adjacent Normal tissue sample of hepatocellular carcinoma patient	The data was analysed using Partek Genomics Suite version 6.6. CEL files were imported into Partek with RMA background correction, quantile normalisation and log2 transformation.Batch effects were removed based on microarray scandate factor using Partek Batch-remove algorithm.	GPL570	Kam,,Hui	cmrhkm@nccs.com.sg	National Cancer Centre Singapore	11 Hospital Drive	Singapore	169610	Singapore	ftp://ftp.ncbi.nlm.nih.gov/geo/samples/GSM3428nnn/GSM3428811/suppl/GSM3428811_HCC_167N.CEL.gz	54675	M	HCC	Positive	167	77	Adjacent Normal sample
GSM3428812	Adjacent Normal (HCC 168N)	GSM3428812	Public on Oct 16 2018	Oct 15 2018	Oct 16 2018	RNA	1	Adjacent Normal sample from hepatocellular carcinoma patient	Homo sapiens	individual id: 168	disease state: HCC	tissue: Adjacent Normal sample	age: M	Sex: 72	hbv status: Positive	The tissues were frozen immediately after collection and were stored at -80 oC.	Patients with hepatocellular carcinoma were recruited at diagnosis according to the protocol approved by the Institutional Review Board. Informed consent was obtained from all subjects before Tissue samples were collected.	total RNA	Total RNA was extracted from frozen HCC biopsies using TRIZOL Reagent following the manufacturer's protocol.	biotin	Five micrograms of total RNA were reverse-transcribed and labeled with biotin.	9606	The final cRNA obtained was hybridized to the GeneChip Human Genome U133 Plus 2.0 Array (Affymetrix, USA).	GeneChips were scanned using the Affymetrix GeneChip Scanner 3000	Gene expression data from Adjacent Normal tissue sample of hepatocellular carcinoma patient	The data was analysed using Partek Genomics Suite version 6.6. CEL files were imported into Partek with RMA background correction, quantile normalisation and log2 transformation.Batch effects were removed based on microarray scandate factor using Partek Batch-remove algorithm.	GPL570	Kam,,Hui	cmrhkm@nccs.com.sg	National Cancer Centre Singapore	11 Hospital Drive	Singapore	169610	Singapore	ftp://ftp.ncbi.nlm.nih.gov/geo/samples/GSM3428nnn/GSM3428812/suppl/GSM3428812_HCC_168N.CEL.gz	54675	M	HCC	Positive	168	72	Adjacent Normal sample
GSM3428813	Adjacent Normal (HCC 169N)	GSM3428813	Public on Oct 16 2018	Oct 15 2018	Oct 16 2018	RNA	1	Adjacent Normal sample from hepatocellular carcinoma patient	Homo sapiens	individual id: 169	disease state: HCC	tissue: Adjacent Normal sample	age: F	Sex: 74	hbv status: Positive	The tissues were frozen immediately after collection and were stored at -80 oC.	Patients with hepatocellular carcinoma were recruited at diagnosis according to the protocol approved by the Institutional Review Board. Informed consent was obtained from all subjects before Tissue samples were collected.	total RNA	Total RNA was extracted from frozen HCC biopsies using TRIZOL Reagent following the manufacturer's protocol.	biotin	Five micrograms of total RNA were reverse-transcribed and labeled with biotin.	9606	The final cRNA obtained was hybridized to the GeneChip Human Genome U133 Plus 2.0 Array (Affymetrix, USA).	GeneChips were scanned using the Affymetrix GeneChip Scanner 3000	Gene expression data from Adjacent Normal tissue sample of hepatocellular carcinoma patient	The data was analysed using Partek Genomics Suite version 6.6. CEL files were imported into Partek with RMA background correction, quantile normalisation and log2 transformation.Batch effects were removed based on microarray scandate factor using Partek Batch-remove algorithm.	GPL570	Kam,,Hui	cmrhkm@nccs.com.sg	National Cancer Centre Singapore	11 Hospital Drive	Singapore	169610	Singapore	ftp://ftp.ncbi.nlm.nih.gov/geo/samples/GSM3428nnn/GSM3428813/suppl/GSM3428813_HCC_169N.CEL.gz	54675	F	HCC	Positive	169	74	Adjacent Normal sample
GSM3428814	Adjacent Normal (HCC 170N)	GSM3428814	Public on Oct 16 2018	Oct 15 2018	Oct 16 2018	RNA	1	Adjacent Normal sample from hepatocellular carcinoma patient	Homo sapiens	individual id: 170	disease state: HCC	tissue: Adjacent Normal sample	age: F	Sex: 72	hbv status: Positive	The tissues were frozen immediately after collection and were stored at -80 oC.	Patients with hepatocellular carcinoma were recruited at diagnosis according to the protocol approved by the Institutional Review Board. Informed consent was obtained from all subjects before Tissue samples were collected.	total RNA	Total RNA was extracted from frozen HCC biopsies using TRIZOL Reagent following the manufacturer's protocol.	biotin	Five micrograms of total RNA were reverse-transcribed and labeled with biotin.	9606	The final cRNA obtained was hybridized to the GeneChip Human Genome U133 Plus 2.0 Array (Affymetrix, USA).	GeneChips were scanned using the Affymetrix GeneChip Scanner 3000	Gene expression data from Adjacent Normal tissue sample of hepatocellular carcinoma patient	The data was analysed using Partek Genomics Suite version 6.6. CEL files were imported into Partek with RMA background correction, quantile normalisation and log2 transformation.Batch effects were removed based on microarray scandate factor using Partek Batch-remove algorithm.	GPL570	Kam,,Hui	cmrhkm@nccs.com.sg	National Cancer Centre Singapore	11 Hospital Drive	Singapore	169610	Singapore	ftp://ftp.ncbi.nlm.nih.gov/geo/samples/GSM3428nnn/GSM3428814/suppl/GSM3428814_HCC_170N.CEL.gz	54675	F	HCC	Positive	170	72	Adjacent Normal sample
GSM3428815	Adjacent Normal (HCC 171N)	GSM3428815	Public on Oct 16 2018	Oct 15 2018	Oct 16 2018	RNA	1	Adjacent Normal sample from hepatocellular carcinoma patient	Homo sapiens	individual id: 171	disease state: HCC	tissue: Adjacent Normal sample	age: M	Sex: 64	hbv status: Positive	The tissues were frozen immediately after collection and were stored at -80 oC.	Patients with hepatocellular carcinoma were recruited at diagnosis according to the protocol approved by the Institutional Review Board. Informed consent was obtained from all subjects before Tissue samples were collected.	total RNA	Total RNA was extracted from frozen HCC biopsies using TRIZOL Reagent following the manufacturer's protocol.	biotin	Five micrograms of total RNA were reverse-transcribed and labeled with biotin.	9606	The final cRNA obtained was hybridized to the GeneChip Human Genome U133 Plus 2.0 Array (Affymetrix, USA).	GeneChips were scanned using the Affymetrix GeneChip Scanner 3000	Gene expression data from Adjacent Normal tissue sample of hepatocellular carcinoma patient	The data was analysed using Partek Genomics Suite version 6.6. CEL files were imported into Partek with RMA background correction, quantile normalisation and log2 transformation.Batch effects were removed based on microarray scandate factor using Partek Batch-remove algorithm.	GPL570	Kam,,Hui	cmrhkm@nccs.com.sg	National Cancer Centre Singapore	11 Hospital Drive	Singapore	169610	Singapore	ftp://ftp.ncbi.nlm.nih.gov/geo/samples/GSM3428nnn/GSM3428815/suppl/GSM3428815_HCC_171N.CEL.gz	54675	M	HCC	Positive	171	64	Adjacent Normal sample
GSM3428816	Adjacent Normal (HCC 172N)	GSM3428816	Public on Oct 16 2018	Oct 15 2018	Oct 16 2018	RNA	1	Adjacent Normal sample from hepatocellular carcinoma patient	Homo sapiens	individual id: 172	disease state: HCC	tissue: Adjacent Normal sample	age: M	Sex: 75	hbv status: Positive	The tissues were frozen immediately after collection and were stored at -80 oC.	Patients with hepatocellular carcinoma were recruited at diagnosis according to the protocol approved by the Institutional Review Board. Informed consent was obtained from all subjects before Tissue samples were collected.	total RNA	Total RNA was extracted from frozen HCC biopsies using TRIZOL Reagent following the manufacturer's protocol.	biotin	Five micrograms of total RNA were reverse-transcribed and labeled with biotin.	9606	The final cRNA obtained was hybridized to the GeneChip Human Genome U133 Plus 2.0 Array (Affymetrix, USA).	GeneChips were scanned using the Affymetrix GeneChip Scanner 3000	Gene expression data from Adjacent Normal tissue sample of hepatocellular carcinoma patient	The data was analysed using Partek Genomics Suite version 6.6. CEL files were imported into Partek with RMA background correction, quantile normalisation and log2 transformation.Batch effects were removed based on microarray scandate factor using Partek Batch-remove algorithm.	GPL570	Kam,,Hui	cmrhkm@nccs.com.sg	National Cancer Centre Singapore	11 Hospital Drive	Singapore	169610	Singapore	ftp://ftp.ncbi.nlm.nih.gov/geo/samples/GSM3428nnn/GSM3428816/suppl/GSM3428816_HCC_172N.CEL.gz	54675	M	HCC	Positive	172	75	Adjacent Normal sample
GSM3428817	Adjacent Normal (HCC 173N)	GSM3428817	Public on Oct 16 2018	Oct 15 2018	Oct 16 2018	RNA	1	Adjacent Normal sample from hepatocellular carcinoma patient	Homo sapiens	individual id: 173	disease state: HCC	tissue: Adjacent Normal sample	age: M	Sex: 51	hbv status: Positive	The tissues were frozen immediately after collection and were stored at -80 oC.	Patients with hepatocellular carcinoma were recruited at diagnosis according to the protocol approved by the Institutional Review Board. Informed consent was obtained from all subjects before Tissue samples were collected.	total RNA	Total RNA was extracted from frozen HCC biopsies using TRIZOL Reagent following the manufacturer's protocol.	biotin	Five micrograms of total RNA were reverse-transcribed and labeled with biotin.	9606	The final cRNA obtained was hybridized to the GeneChip Human Genome U133 Plus 2.0 Array (Affymetrix, USA).	GeneChips were scanned using the Affymetrix GeneChip Scanner 3000	Gene expression data from Adjacent Normal tissue sample of hepatocellular carcinoma patient	The data was analysed using Partek Genomics Suite version 6.6. CEL files were imported into Partek with RMA background correction, quantile normalisation and log2 transformation.Batch effects were removed based on microarray scandate factor using Partek Batch-remove algorithm.	GPL570	Kam,,Hui	cmrhkm@nccs.com.sg	National Cancer Centre Singapore	11 Hospital Drive	Singapore	169610	Singapore	ftp://ftp.ncbi.nlm.nih.gov/geo/samples/GSM3428nnn/GSM3428817/suppl/GSM3428817_HCC_173N.CEL.gz	54675	M	HCC	Positive	173	51	Adjacent Normal sample
GSM3428818	Adjacent Normal (HCC 174N)	GSM3428818	Public on Oct 16 2018	Oct 15 2018	Oct 16 2018	RNA	1	Adjacent Normal sample from hepatocellular carcinoma patient	Homo sapiens	individual id: 174	disease state: HCC	tissue: Adjacent Normal sample	age: M	Sex: 56	hbv status: Positive	The tissues were frozen immediately after collection and were stored at -80 oC.	Patients with hepatocellular carcinoma were recruited at diagnosis according to the protocol approved by the Institutional Review Board. Informed consent was obtained from all subjects before Tissue samples were collected.	total RNA	Total RNA was extracted from frozen HCC biopsies using TRIZOL Reagent following the manufacturer's protocol.	biotin	Five micrograms of total RNA were reverse-transcribed and labeled with biotin.	9606	The final cRNA obtained was hybridized to the GeneChip Human Genome U133 Plus 2.0 Array (Affymetrix, USA).	GeneChips were scanned using the Affymetrix GeneChip Scanner 3000	Gene expression data from Adjacent Normal tissue sample of hepatocellular carcinoma patient	The data was analysed using Partek Genomics Suite version 6.6. CEL files were imported into Partek with RMA background correction, quantile normalisation and log2 transformation.Batch effects were removed based on microarray scandate factor using Partek Batch-remove algorithm.	GPL570	Kam,,Hui	cmrhkm@nccs.com.sg	National Cancer Centre Singapore	11 Hospital Drive	Singapore	169610	Singapore	ftp://ftp.ncbi.nlm.nih.gov/geo/samples/GSM3428nnn/GSM3428818/suppl/GSM3428818_HCC_174N.CEL.gz	54675	M	HCC	Positive	174	56	Adjacent Normal sample
GSM3428819	Adjacent Normal (HCC 175N)	GSM3428819	Public on Oct 16 2018	Oct 15 2018	Oct 16 2018	RNA	1	Adjacent Normal sample from hepatocellular carcinoma patient	Homo sapiens	individual id: 175	disease state: HCC	tissue: Adjacent Normal sample	age: M	Sex: 80	hbv status: Positive	The tissues were frozen immediately after collection and were stored at -80 oC.	Patients with hepatocellular carcinoma were recruited at diagnosis according to the protocol approved by the Institutional Review Board. Informed consent was obtained from all subjects before Tissue samples were collected.	total RNA	Total RNA was extracted from frozen HCC biopsies using TRIZOL Reagent following the manufacturer's protocol.	biotin	Five micrograms of total RNA were reverse-transcribed and labeled with biotin.	9606	The final cRNA obtained was hybridized to the GeneChip Human Genome U133 Plus 2.0 Array (Affymetrix, USA).	GeneChips were scanned using the Affymetrix GeneChip Scanner 3000	Gene expression data from Adjacent Normal tissue sample of hepatocellular carcinoma patient	The data was analysed using Partek Genomics Suite version 6.6. CEL files were imported into Partek with RMA background correction, quantile normalisation and log2 transformation.Batch effects were removed based on microarray scandate factor using Partek Batch-remove algorithm.	GPL570	Kam,,Hui	cmrhkm@nccs.com.sg	National Cancer Centre Singapore	11 Hospital Drive	Singapore	169610	Singapore	ftp://ftp.ncbi.nlm.nih.gov/geo/samples/GSM3428nnn/GSM3428819/suppl/GSM3428819_HCC_175N.CEL.gz	54675	M	HCC	Positive	175	80	Adjacent Normal sample
GSM3428820	Adjacent Normal (HCC 176N)	GSM3428820	Public on Oct 16 2018	Oct 15 2018	Oct 16 2018	RNA	1	Adjacent Normal sample from hepatocellular carcinoma patient	Homo sapiens	individual id: 176	disease state: HCC	tissue: Adjacent Normal sample	age: M	Sex: 55	hbv status: Positive	The tissues were frozen immediately after collection and were stored at -80 oC.	Patients with hepatocellular carcinoma were recruited at diagnosis according to the protocol approved by the Institutional Review Board. Informed consent was obtained from all subjects before Tissue samples were collected.	total RNA	Total RNA was extracted from frozen HCC biopsies using TRIZOL Reagent following the manufacturer's protocol.	biotin	Five micrograms of total RNA were reverse-transcribed and labeled with biotin.	9606	The final cRNA obtained was hybridized to the GeneChip Human Genome U133 Plus 2.0 Array (Affymetrix, USA).	GeneChips were scanned using the Affymetrix GeneChip Scanner 3000	Gene expression data from Adjacent Normal tissue sample of hepatocellular carcinoma patient	The data was analysed using Partek Genomics Suite version 6.6. CEL files were imported into Partek with RMA background correction, quantile normalisation and log2 transformation.Batch effects were removed based on microarray scandate factor using Partek Batch-remove algorithm.	GPL570	Kam,,Hui	cmrhkm@nccs.com.sg	National Cancer Centre Singapore	11 Hospital Drive	Singapore	169610	Singapore	ftp://ftp.ncbi.nlm.nih.gov/geo/samples/GSM3428nnn/GSM3428820/suppl/GSM3428820_HCC_176N.CEL.gz	54675	M	HCC	Positive	176	55	Adjacent Normal sample
GSM3428821	Adjacent Normal (HCC 177N)	GSM3428821	Public on Oct 16 2018	Oct 15 2018	Oct 16 2018	RNA	1	Adjacent Normal sample from hepatocellular carcinoma patient	Homo sapiens	individual id: 177	disease state: HCC	tissue: Adjacent Normal sample	age: M	Sex: 52	hbv status: Positive	The tissues were frozen immediately after collection and were stored at -80 oC.	Patients with hepatocellular carcinoma were recruited at diagnosis according to the protocol approved by the Institutional Review Board. Informed consent was obtained from all subjects before Tissue samples were collected.	total RNA	Total RNA was extracted from frozen HCC biopsies using TRIZOL Reagent following the manufacturer's protocol.	biotin	Five micrograms of total RNA were reverse-transcribed and labeled with biotin.	9606	The final cRNA obtained was hybridized to the GeneChip Human Genome U133 Plus 2.0 Array (Affymetrix, USA).	GeneChips were scanned using the Affymetrix GeneChip Scanner 3000	Gene expression data from Adjacent Normal tissue sample of hepatocellular carcinoma patient	The data was analysed using Partek Genomics Suite version 6.6. CEL files were imported into Partek with RMA background correction, quantile normalisation and log2 transformation.Batch effects were removed based on microarray scandate factor using Partek Batch-remove algorithm.	GPL570	Kam,,Hui	cmrhkm@nccs.com.sg	National Cancer Centre Singapore	11 Hospital Drive	Singapore	169610	Singapore	ftp://ftp.ncbi.nlm.nih.gov/geo/samples/GSM3428nnn/GSM3428821/suppl/GSM3428821_HCC_177N.CEL.gz	54675	M	HCC	Positive	177	52	Adjacent Normal sample
GSM3428822	Adjacent Normal (HCC 178N)	GSM3428822	Public on Oct 16 2018	Oct 15 2018	Oct 16 2018	RNA	1	Adjacent Normal sample from hepatocellular carcinoma patient	Homo sapiens	individual id: 178	disease state: HCC	tissue: Adjacent Normal sample	age: F	Sex: 76	hbv status: Positive	The tissues were frozen immediately after collection and were stored at -80 oC.	Patients with hepatocellular carcinoma were recruited at diagnosis according to the protocol approved by the Institutional Review Board. Informed consent was obtained from all subjects before Tissue samples were collected.	total RNA	Total RNA was extracted from frozen HCC biopsies using TRIZOL Reagent following the manufacturer's protocol.	biotin	Five micrograms of total RNA were reverse-transcribed and labeled with biotin.	9606	The final cRNA obtained was hybridized to the GeneChip Human Genome U133 Plus 2.0 Array (Affymetrix, USA).	GeneChips were scanned using the Affymetrix GeneChip Scanner 3000	Gene expression data from Adjacent Normal tissue sample of hepatocellular carcinoma patient	The data was analysed using Partek Genomics Suite version 6.6. CEL files were imported into Partek with RMA background correction, quantile normalisation and log2 transformation.Batch effects were removed based on microarray scandate factor using Partek Batch-remove algorithm.	GPL570	Kam,,Hui	cmrhkm@nccs.com.sg	National Cancer Centre Singapore	11 Hospital Drive	Singapore	169610	Singapore	ftp://ftp.ncbi.nlm.nih.gov/geo/samples/GSM3428nnn/GSM3428822/suppl/GSM3428822_HCC_178N.CEL.gz	54675	F	HCC	Positive	178	76	Adjacent Normal sample
